# Supplementary material for: High-throughput single-cell whole-genome amplification through centrifugal emulsification and eMDA
Source: Commun Biol. 2019 Apr 29;2:147. doi: 10.1038/s42003-019-0401-y (PMC6488574; doi:10.1038/s42003-019-0401-y)
Supplement: Supplementary file 4 — Supplementary Data 1 [file 42003_2019_401_MOESM4_ESM.xls]

## Sheet: cnv
	Bulk	MDA	chip-eMDA	MiCA 10	MiCA 20	MiCA 30	MiCA 40	MiCA 50	MiCA 100
0	1.9143	2.057	0.1935	1.7674	1.9049	1.5831	1.446	1.4352	1.5743
1	2.06335	2.117	1.48835	1.6152	2.1899	1.4632	2.0212	2.2475	1.8033
2	2.2408	2.2625	3.21105	2.8213	1.32765	2.23285	2.3253	1.82855	1.6811
3	2.3497	1.424	1.8898	2.1457	1.5123	2.11285	2.3671	1.85105	1.4194
4	2.0639	2.632	1.87385	1.78615	1.73025	1.82885	1.9119	1.8889	2.2322
5	2.3261	7.7585	2.98625	1.68185	2.0153	2.0664	2.202	2.1534	2.2617
6	1.9439	4.4915	1.7333	1.63205	1.89455	2.17435	2.00055	1.44815	2.3979
7	1.80485	2.4425	1.1859	1.3971	1.98695	1.8005	1.84055	1.7217	1.87515
8	1.85865	3.827	1.08645	1.50785	1.91125	2.28655	1.7999	2.7347	1.9232
9	2.03395	3.929	2.7932	1.80185	2.08115	1.85415	1.79035	1.6833	2.1644
10	2.08775	3.7405	2.89835	2.08525	2.72525	2.0837	2.5699	2.6944	1.6529
11	2.0736	1.8965	1.31455	2.0414	1.9573	2.1648	2.26965	2.24175	1.934
12	1.9285	3.6815	1.78665	1.9333	2.0654	2.1251	1.71665	2.27555	2.2417
13	2.40825	2.104	1.1218	2.8195	2.16725	2.2207	2.2425	2.06145	2.2981
14	1.96895	3.093	1.98015	1.89635	2.23035	2.0961	2.56995	1.62515	2.4504
15	2.211	2.9075	0.9115	2.20745	2.34725	2.5371	2.31655	1.9682	2.51985
16	1.9733	3.166	2.1374	2.50855	2.1859	1.696	1.9496	2.6835	2.3903
17	1.91875	2.808	1.02375	2.3503	2.4704	2.1415	2.05985	1.827	2.1341
18	2.14825	2.5705	1.2149	2.25445	2.04425	1.80645	1.75415	1.9755	1.89405
19	2.1983	3.6135	1.83255	1.74955	2.17095	1.60655	1.7827	2.49195	2.37145
20	2.1878	5.0405	0.84665	1.815	2.29625	1.91975	2.063	2.02815	2.20455
21	2.1737	2.5775	3.5022	1.84135	1.8466	2.2278	1.84175	1.5773	2.0455
22	1.81695	2.94	1.43515	1.4336	2.18825	2.1076	1.6528	1.30485	2.20045
23	2.45485	3.7635	2.12555	3.18875	2.5505	2.79375	2.8082	2.0125	1.44885
24	3.20045	7.233	4.92095	2.8383	3.6252	3.09185	2.63385	3.34705	3.7002
25	2.6084	2.63	2.2962	2.8868	2.88375	2.8494	2.61405	2.1868	2.6458
26	3.6474	6.211	2.51445	4.0071	3.03455	3.80445	4.1182	4.5664	3.5349
27	3.43895	2.4055	3.9478	3.26375	2.40625	3.1741	3.42515	3.9144	3.4511
28	3.0082	5.6375	2.69815	2.51165	3.24485	2.66185	2.95445	1.8193	3.29025
29	3.40345	2.92	3.87885	3.3261	3.52805	3.3095	4.4109	3.307	3.07545
30	3.3762	4.467	3.65365	2.8369	3.4389	3.35575	3.9991	3.7745	3.8303
31	2.7837	2.4055	3.32435	2.38945	3.3599	2.6245	2.8897	2.86795	3.3266
32	2.90455	2.801	3.4813	2.89015	3.8401	3.16975	3.0047	2.9363	3.78215
33	3.45965	1.982	3.79715	3.8845	3.85625	3.37185	3.38625	3.63395	4.29765
34	3.15535	3.646	3.20095	3.07555	3.37555	2.97765	3.01785	3.4829	3.74435
35	3.1753	6.636	3.4106	3.96735	4.03365	3.3901	3.1787	2.21735	3.43225
36	3.0619	3.155	2.9393	2.90835	3.2365	2.59645	2.7497	2.8619	3.3939
37	3.229	5.944	2.4915	3.51675	4.12045	3.30695	3.19145	3.1917	3.86765
38	3.7063	7.53	4.34645	3.7803	3.4214	4.19185	4.3127	2.9563	3.1827
39	3.26575	4.832	2.77505	3.2138	2.94445	3.1523	3.95525	3.81515	2.7394
40	2.79925	2.4005	3.07835	3.26165	3.67305	2.99195	3.5615	3.617	2.9575
41	3.0688	4.143	3.03935	2.6909	3.8978	3.55905	2.9225	3.1303	4.0302
42	2.90925	8.474	4.20365	2.48795	3.07515	3.3246	2.73255	2.06165	3.67045
43	3.11475	4.519	1.48685	3.39335	3.20485	3.30915	2.8141	3.01215	3.748
44	3.4015	5.224	2.5405	3.42345	3.9365	3.18985	3.56795	3.60745	4.00365
45	7.7736	4.645	9.60065	9.1413	6.2815	5.76835	7.95265	8.16485	7.45155
46	7.6497	3.3825	6.8039	7.79255	5.8068	7.89335	8.425	9.41735	5.8272
47	7.64975	4.4385	7.8001	8.9137	7.66545	8.2972	8.2522	8.6164	7.39675
48	7.66985	1.094	8.67485	9.04095	6.2366	8.30645	8.71045	8.507	6.7487
49	7.4296	2.8695	10.4481	8.57165	8.5875	8.34585	7.35405	8.0537	9.35145
50	6.8742	3.855	7.87635	6.44575	8.29925	6.5845	6.68985	6.81725	8.3657
51	8.1399	8.181	8.18705	8.32545	9.6127	8.47545	7.83805	7.08915	9.7233
52	7.34955	13.697	7.96225	7.3781	10.3839	7.36625	7.52645	8.2335	9.83945
53	8.0665	12.523	7.8553	8.2522	10.4443	9.33435	7.8603	7.26925	11.1881
54	6.89925	4.216	12.0739	8.10975	9.2379	7.1113	7.5652	6.5758	10.1594
55	7.4244	7.0965	9.2389	7.65255	9.1524	7.9197	8.32075	7.49045	10.5102
56	7.9177	2.3225	7.61665	9.31885	5.48895	7.391	7.3847	8.347	6.5608
57	7.30365	3.6075	10.1248	7.0172	9.43095	7.65525	6.93225	7.27555	8.8038
58	7.2447	3.527	8.87165	6.9993	6.7695	6.17365	7.66735	7.44535	7.6164
59	7.41595	5.913	12.7127	6.3067	7.3903	6.2468	7.28065	7.48285	7.1025
60	7.59705	2.143	7.2459	6.32545	6.60235	5.53565	7.5771	7.4063	6.7545
61	6.8713	4.3885	10.4542	9.46995	5.6118	7.8431	7.62855	7.62595	6.963
62	7.4577	5.6445	10.4042	7.1954	6.0746	9.20365	8.31165	7.9414	6.6507
63	7.0823	5.05	6.8124	6.74295	8.0876	7.69565	6.79025	6.25845	9.3234
64	7.4667	2.4605	6.73125	6.85065	5.9959	7.55395	7.3215	8.39455	7.1678
65	7.22235	4.9735	9.4212	5.3787	6.90605	5.4542	7.4918	6.48315	7.26915
66	6.92945	1.634	9.7977	7.1448	6.9576	7.2223	7.6709	7.4653	7.2964
67	7.4964	2.0075	7.5389	5.4927	6.39025	5.1087	8.3364	8.92	6.2169
68	7.67835	4.3445	6.3858	7.5629	6.93355	7.3721	8.44335	8.60765	7.2267
69	7.11835	7.064	9.9841	8.1287	9.93195	8.008	7.34	7.3814	9.9446
70	7.1909	2.944	5.81685	7.0233	7.76395	8.3383	7.252	7.0598	6.97625
71	7.47585	7.08	7.1526	7.7884	6.94925	9.65185	7.38825	8.56555	9.03885
72	7.46095	4.0155	9.97075	9.12115	8.55215	8.4421	7.32645	8.08135	8.20255
73	7.53405	2.697	8.69575	6.8864	7.84545	7.41815	7.71475	7.68545	10.0382
74	5.5556	3.1255	5.8355	6.16105	6.227	6.9285	5.8729	6.0885	5.97775
75	5.25055	2.2055	5.3994	5.105	7.02705	5.598	4.4808	4.62155	5.7609
76	4.55855	9.1685	4.82855	4.62425	6.3412	5.65	5.18005	4.60475	6.86825
77	5.3256	3.791	6.51775	6.07455	6.48195	4.9353	5.2717	4.75705	6.1707
78	5.7981	3.498	6.29275	6.10865	4.54925	6.3014	5.5886	5.4869	4.5405
79	5.1346	5.9995	5.1831	6.31065	4.61975	7.0737	5.16835	4.41085	5.9991
80	5.40355	8.2085	6.1523	6.5864	4.83065	6.4714	5.9254	5.26555	5.8913
81	7.08175	4.628	8.4006	6.58265	7.54585	7.8509	6.3339	5.70595	7.1711
82	7.27635	3.054	8.84025	7.50465	8.83025	7.4337	7.4828	7.31255	8.2911
83	5.48795	3.709	8.945	5.91585	5.3964	5.0216	5.3429	5.7608	5.72445
84	5.7181	2.258	6.94845	5.85445	5.4726	5.098	5.8204	5.44225	4.96515
85	4.8795	1.5795	5.0216	3.85955	5.69755	3.41135	4.7746	4.8473	4.87885
86	5.1538	7.645	5.99185	3.76215	3.9118	3.67885	4.95035	5.1108	4.38325
87	5.28755	3.515	6.8995	4.79	4.8828	5.1875	4.9905	5.49895	4.52215
88	4.9767	6.0615	6.9546	6.00755	7.0801	5.5452	5.53235	4.5072	6.20465
89	5.0347	3.8645	6.83155	6.1085	5.1822	5.4466	5.34945	6.3188	6.24
90	5.6383	2.1685	6.24445	5.222	6.1914	5.4867	5.7888	5.0604	6.02935
91	5.74215	3.42	9.25165	7.07765	7.4157	6.2259	5.503	6.47765	7.0788
92	5.05745	1.8865	5.2165	5.1936	6.2353	5.7088	4.7711	3.8971	6.5679
93	4.8917	3.9535	6.0399	4.78605	6.0349	5.7458	4.92415	5.5733	5.95765
94	5.6964	4.627	5.52605	6.5258	6.5925	6.14885	5.22515	5.71195	4.6444
95	5.60965	3.222	6.68015	5.4271	6.3432	5.49285	5.43565	5.56275	6.98155
96	5.42075	6.112	7.1933	6.0254	7.1909	6.15225	5.20335	4.4406	5.2577
97	6.29845	3.855	8.75925	7.9745	7.6673	7.4937	6.6277	6.78875	5.93665
98	4.45185	4.728	4.56075	4.88305	5.4695	4.8586	4.469	4.7614	6.1733
99	4.015	3.2475	3.34875	4.25725	4.60715	4.37995	4.3662	3.89855	4.79315
100	4.0237	4.089	5.74255	3.2478	4.068	3.8599	3.80925	4.4141	4.3343
101	4.9004	2.7335	4.9673	5.27305	3.62085	4.87495	4.90055	4.9224	3.7144
102	3.814	5.6775	3.9601	4.4607	3.91625	3.5535	3.65055	3.81395	4.4649
103	4.0376	3.6375	2.87905	4.0727	4.48415	3.9808	3.71785	3.6699	4.7205
104	4.2169	5.401	3.54	4.03965	4.5551	4.47505	4.26205	5.2383	4.51995
105	4.67265	4.1735	5.3582	4.6488	3.84775	4.4811	4.57775	4.2668	3.59755
106	4.5414	2.442	3.9472	4.3344	3.7863	4.8931	4.50505	4.6533	3.7594
107	4.4641	3.7905	4.0811	4.9191	4.141	4.57325	4.82245	5.4592	5.0187
108	4.07445	2.379	2.80615	4.61285	4.49215	3.8605	4.22235	2.8575	5.34995
109	4.49285	2.6665	3.68375	4.7493	5.5428	4.1747	5.02145	4.71795	5.7654
110	4.83385	3.467	5.5728	4.3666	3.89575	4.7994	4.786	5.0073	4.2979
111	4.49855	5.4905	2.45395	5.07575	4.6401	4.64735	5.047	3.70715	4.8782
112	4.18205	5.0335	2.98475	3.89475	3.5424	5.00355	4.6028	4.4393	3.8349
113	4.0818	3.2855	3.52195	4.702	4.5788	4.2639	4.37555	4.2856	4.7099
114	4.19695	5.9325	3.02625	4.39485	4.6396	4.7436	3.96465	5.2547	6.23785
115	4.3182	4.792	3.9956	4.69735	5.1981	4.73745	4.3351	5.48615	4.1577
116	4.16395	2.1505	4.7536	4.6591	4.2969	4.3378	4.711	4.727	3.3642
117	4.03695	11.8735	4.8824	4.9287	5.45705	4.68955	4.46795	5.1765	5.88285
118	4.02545	16.2345	3.69835	4.861	5.5264	4.6909	4.0994	4.5313	5.28365
119	4.22495	4.509	3.85505	5.6192	5.07785	4.3549	4.5738	4.0644	5.5332
120	4.4919	6.9605	4.00905	5.07045	5.29315	4.96965	4.5301	3.6648	4.70325
121	4.7869	11.6805	2.54445	5.11865	3.72455	4.36385	5.39215	4.97225	4.0699
122	4.4995	7.98	4.4326	4.4329	4.8044	4.421	4.1808	4.35035	6.3881
123	3.9456	4.92	3.75515	3.97085	4.60885	3.93245	4.17105	4.2001	5.0602
124	4.29435	6.101	3.7462	5.18195	5.6293	4.47285	4.1481	3.8841	6.40115
125	4.7401	2.651	3.727	4.5766	3.89145	4.4573	4.83515	4.91945	3.8065
126	3.9747	3.0715	4.06685	5.0883	4.3805	4.64085	4.1483	3.0395	5.41475
127	4.3857	7.4945	2.4054	4.8223	4.13325	5.38235	3.90525	3.8683	4.481
128	4.408	8.5715	3.28365	4.1991	4.87205	4.9342	3.7498	4.78065	5.87525
129	4.206	10.63	3.3052	4.3722	3.92205	4.52725	4.5717	5.207	4.67275
130	4.40395	3.952	2.69145	3.34815	3.512	2.723	4.532	4.88365	4.07305
131	4.0979	2.8235	3.39485	3.86945	4.36635	2.96685	3.89905	4.4412	3.46125
132	3.83505	6.5	3.36815	4.2667	3.9109	2.5509	3.5044	4.563	3.18995
133	4.2799	2.247	3.0869	4.24575	3.87845	2.7377	3.9599	3.99865	4.2171
134	4.0621	4.17	4.0375	4.17865	4.6778	3.97835	4.30005	3.3921	4.6093
135	4.472	3.415	3.84425	4.72245	4.2649	4.3901	4.9154	3.78675	3.93905
136	4.0432	4.961	3.5661	4.436	4.333	3.60775	4.5098	4.05415	3.56705
137	4.04935	3.2315	4.6939	3.90865	3.931	4.34665	4.47005	4.52315	3.5001
138	4.28635	4.353	3.3105	4.58715	3.63275	4.92365	4.244	4.80375	5.3651
139	4.2411	3.5745	2.76815	4.1215	4.2623	5.74285	5.187	4.0931	4.3986
140	4.2921	7.803	3.34545	4.91755	4.08685	4.3875	4.309	3.54955	3.624
141	4.4216	6.1855	3.96415	3.53415	5.3753	6.57515	3.93675	3.5852	4.1972
142	4.3439	2.1915	6.55215	4.5844	4.94295	5.587	4.47245	4.17865	4.6352
143	4.1695	2.0625	5.186	4.1967	4.4062	4.1455	4.4077	3.83615	4.81085
144	4.2814	4.024	3.17895	4.5529	5.331	4.2241	5.03635	5.03965	5.4484
145	4.07135	3.2515	1.99965	4.54265	4.5626	4.0816	4.14585	3.9679	5.06535
146	4.2934	10.229	3.96155	4.61615	5.19705	5.50055	4.31905	4.622	5.9334
147	4.3421	3.301	3.8539	5.3074	5.46185	5.37505	4.8051	4.8588	5.3614
148	4.6311	1.8105	3.43915	5.44615	6.52755	4.5647	4.38765	5.24285	5.65875
149	4.4862	4.3075	3.60405	4.01055	4.20025	4.54385	4.29315	4.11275	4.3082
150	4.0887	3.583	1.63805	4.55095	4.2982	3.7914	4.3753	4.03055	5.07615
151	4.1327	3.246	4.4081	5.0078	3.9247	4.09905	4.4031	4.3488	3.79525
152	4.52305	5.3225	2.34025	4.5307	5.30815	4.593	4.51795	5.6337	5.5373
153	4.0956	1.463	3.71375	3.9784	3.86675	4.4247	3.56745	4.62475	3.89625
154	4.08575	2.3115	3.1156	5.06135	2.76455	4.7931	4.4289	4.3503	3.62775
155	4.3565	3.84	2.87605	5.02905	3.85795	4.6316	3.9157	3.7624	3.8388
156	4.25335	5.2255	3.31735	3.90475	4.47985	4.89705	4.33305	4.6033	3.70365
157	4.39895	4.1075	3.43365	4.4167	4.74885	4.25125	4.18945	3.49995	4.71955
158	4.34975	3.4805	4.2046	4.85165	5.3573	4.3437	4.76905	3.2535	3.81995
159	4.2978	4.573	2.8714	4.7904	4.23885	4.28045	4.2856	3.97775	5.1372
160	4.1649	2.0055	2.3929	4.26	4.2299	3.72365	3.74975	4.4709	5.398
161	4.23115	4.937	2.3418	4.33375	5.18185	4.93205	4.0449	5.1615	5.45305
162	4.00605	1.74	2.523	3.8894	4.6143	4.06095	4.1067	3.8012	4.06595
163	4.1904	3.406	4.2533	4.4423	4.53625	3.76425	3.588	3.97695	5.2181
164	4.3809	2.9845	3.75075	4.1763	4.1437	3.7923	4.51235	4.63755	4.402
165	4.5717	2.49	2.7543	4.0396	4.50125	3.61895	4.6224	5.20455	5.74865
166	3.99645	4.4075	3.14895	4.70805	4.43685	4.51415	4.5482	3.57705	5.15765
167	4.3097	1.7815	2.2986	4.6667	4.22755	4.51265	4.7671	4.68345	3.55785
168	4.1767	5.4105	3.1937	3.043	5.12425	4.3123	4.68585	4.87275	4.7369
169	3.97225	6.16	1.9691	3.8416	3.95315	4.3317	4.4426	2.83915	5.15195
170	3.7567	2.5015	2.9078	3.61955	4.19325	4.2188	4.29725	3.0171	3.8398
171	3.69125	1.8485	3.5063	4.6764	2.9555	4.1991	3.9086	3.7059	2.44845
172	4.00575	3.431	3.576	3.49115	3.54075	2.52635	4.3735	3.1855	3.44585
173	4.25275	1.3835	3.48635	3.54895	3.2404	2.85615	4.25675	3.4251	3.5
174	3.81035	2.1855	4.75815	3.5298	2.73205	3.3307	4.14395	3.42325	2.5324
175	4.11455	1.171	3.28775	3.71945	4.5325	4.0516	3.89575	3.71845	4.0167
176	4.12365	2.3805	3.58215	4.38145	3.00435	4.2908	3.8037	4.30635	3.73985
177	3.69835	2.5085	3.062	4.89675	3.44105	3.83155	4.08355	4.15885	3.53145
178	4.03955	2.8045	5.08595	5.1104	3.47885	4.36355	3.98065	3.8191	3.09125
179	4.2003	3.6285	2.3262	3.35515	4.52645	4.033	3.7543	3.8757	4.7762
180	5.5046	2.6965	5.8149	5.0524	4.85885	5.6516	5.56155	5.00505	4.7279
181	3.15695	1.1345	4.418	2.5051	3.1519	2.90885	2.7645	1.96845	3.65525
182	3.1897	2.07	5.902	3.59325	3.30735	2.91745	3.24035	2.90405	2.38015
183	3.15335	1.3445	4.24625	2.83805	2.5942	3.11725	3.3879	3.07665	1.71235
184	3.26235	1.7255	6.8431	2.56255	2.27095	2.85305	3.49765	3.05115	2.2163
185	3.21375	1.2055	4.53445	2.8863	2.3387	3.1666	2.8336	4.0141	2.1482
186	3.08135	0.9385	5.83105	2.734	2.36485	2.92565	3.2175	2.9986	2.54505
187	3.2508	4.031	3.65665	3.47235	1.7521	2.275	3.29075	3.15105	2.254
188	3.38525	0.8155	4.5678	2.8142	3.8699	4.12085	3.41555	3.93005	3.05275
189	3.2274	3.5695	5.67335	2.8217	2.9573	3.6266	2.6886	2.6715	3.45215
190	3.01855	2.1665	4.03555	3.4045	3.9019	3.5957	3.05955	3.151	3.39265
191	3.45135	2.2225	6.64555	3.4021	2.61215	3.52525	3.0692	2.33915	3.09185
192	3.2625	2.4965	3.7776	2.9806	2.688	2.63645	3.42215	3.1655	2.9871
193	3.2275	2.165	2.3227	2.6266	2.39985	2.5139	3.5555	3.9167	2.6985
194	2.8171	2.2815	3.43	3.77695	2.7783	3.1525	3.43495	3.273	2.2232
195	3.28605	2.74	4.17275	3.44765	2.28805	2.57175	3.45495	3.41225	2.6755
196	3.08065	0.883	4.43955	4.0104	1.93665	3.4769	3.1623	3.27525	2.38175
197	3.64345	3.759	4.08785	3.4241	2.33145	3.55685	3.36455	2.8579	2.9169
198	3.2104	3.9705	2.88505	3.38695	3.5535	3.1405	3.1345	3.70415	3.91555
199	3.49665	3.2895	5.38795	3.3668	2.7452	3.96785	3.1813	3.0932	3.1523
200	3.44895	1.639	2.94155	4.2741	2.7772	3.2473	3.44285	4.08865	2.90175
201	3.3032	2.9425	4.08305	2.73605	3.59055	2.8615	3.0915	2.7754	3.50645
202	3.38265	3.566	2.53925	3.01625	3.3031	3.78905	2.9988	2.42145	3.64125
203	2.9857	2.4755	3.69765	3.49975	3.38905	3.0783	3.0716	3.0191	3.29145
204	3.0326	5.0195	2.35155	2.81015	3.4193	3.33515	2.79175	3.04635	3.4407
205	4.18775	2.573	2.69875	5.15895	4.7087	3.70415	4.38185	4.24915	5.0431
206	4.32775	6.864	3.36085	4.6433	3.8483	4.2586	5.2014	5.2476	3.2219
207	4.27935	1.732	4.43495	4.2112	3.23635	4.4153	5.7016	4.6786	2.9853
208	4.2888	2.326	6.6802	4.15185	4.4964	4.137	4.1869	3.36275	4.74815
209	4.1228	3.486	4.50215	4.34655	4.69075	4.445	4.30215	3.65625	3.96125
210	4.1832	0.9915	5.92515	4.24215	3.81955	3.72025	4.6159	3.30675	3.74315
211	4.0726	1.9255	4.7253	5.4424	4.09495	4.06055	4.0355	4.4147	3.67165
212	3.0188	1.8605	3.25225	4.08065	3.5838	3.1429	3.32495	2.91185	4.2559
213	3.22295	8.167	3.5408	3.1088	3.9184	3.1848	3.2335	3.10845	4.23245
214	2.7814	2.6875	3.3034	2.92755	3.2381	3.24345	3.0066	2.94915	3.3335
215	3.48445	4.2395	2.77265	3.9541	3.44405	3.80015	3.0845	3.3737	3.25335
216	3.62695	2.045	4.11195	3.50525	2.9969	3.393	3.7857	3.65455	3.6946
217	2.80545	2.82	2.6522	2.8387	3.19345	2.9927	3.1606	3.73115	3.545
218	2.87085	2.5155	3.6423	3.0491	2.90645	2.90495	3.05605	2.6011	3.9699
219	3.17875	2.8445	2.7827	3.8834	3.5188	3.33085	3.41615	3.70735	3.3909
220	3.5341	4.821	4.7545	3.9914	4.51185	3.15435	3.6214	3.93815	3.9581
221	3.3038	3.3725	2.4169	3.2208	3.39645	2.6713	2.948	3.18305	3.31105
222	3.0494	1.1055	3.65865	3.7848	3.238	3.25355	3.0876	2.641	2.664
223	3.40065	6.8615	3.99875	4.03305	3.1018	4.3033	3.5473	4.41175	2.95735
224	3.4727	1.602	4.08745	3.49465	2.77735	3.2267	4.03575	2.7653	3.53335
225	3.29075	2.156	3.8529	3.16915	2.88715	2.3847	3.77965	3.8428	2.7833
226	3.36315	2.298	3.3099	3.74255	2.63805	3.60975	2.97985	3.6851	3.02095
227	3.1489	1.4385	4.78555	2.9106	3.03485	2.8623	3.355	3.18175	3.5052
228	3.1585	3.514	3.03265	2.9173	3.85975	3.1458	3.1236	3.44115	4.36165
229	3.63565	2.7585	2.76205	4.16115	3.37545	3.44355	3.56325	3.29885	3.1264
230	3.2862	3.362	4.05175	3.0148	3.0814	3.1873	3.1267	3.84995	3.08465
231	3.37	3.665	4.85975	3.59295	2.0917	3.39465	3.79815	3.4458	2.85435
232	3.4126	1.731	3.5506	4.1437	3.1258	3.89155	3.5264	4.295	2.0675
233	2.7033	2.141	2.955	2.29965	3.3906	3.2389	2.78505	2.21395	3.17115
234	3.0802	1.948	1.58855	2.7756	3.7649	2.69545	2.92865	3.36205	3.75745
235	3.10665	1.1565	1.8117	2.69605	4.65	3.6989	2.8811	3.17025	4.49675
236	2.9832	2.397	1.9412	2.83575	2.72155	2.67085	3.0206	2.9864	3.60025
237	2.99485	7.5695	2.04205	3.9291	3.76625	3.15425	2.88875	3.86875	2.8708
238	3.5232	4.5235	2.8176	3.67185	4.0482	4.11285	3.57855	3.20375	3.10855
239	3.29825	4.0325	2.20655	2.4442	3.4915	3.28585	3.0586	3.8969	3.0714
240	2.7906	3.219	3.5543	2.90575	3.2099	2.7324	2.8538	3.53585	3.50605
241	3.08625	2.167	3.9199	3.16385	3.2968	2.9551	3.0016	2.9916	3.671
242	3.40265	2.6905	3.59255	3.18275	3.8361	3.7859	3.2822	3.94575	4.43135
243	3.19345	3.121	2.2011	3.4726	3.5759	3.0961	2.8458	3.342	4.0359
244	3.00835	6.727	4.41405	3.1027	3.4125	3.4771	3.6293	3.1553	4.12665
245	3.4573	1.6635	4.6073	3.7729	3.357	3.91365	3.3854	3.91865	3.66635
246	3.48785	3.4605	3.32845	3.32565	3.10145	3.02575	3.3562	4.02435	3.1172
247	3.11355	2.298	2.4154	3.3232	2.8759	2.51935	2.81725	2.88025	3.31485
248	3.28875	1.5845	4.30305	3.08385	2.59595	2.7682	3.4164	2.9992	2.88395
249	3.3072	1.023	1.7997	2.7442	3.1462	2.2856	3.76835	3.08035	2.6924
250	2.98025	3.1	3.53245	3.1735	2.6714	2.4238	3.60595	3.4932	3.169
251	3.3733	1.665	3.99415	2.31745	2.3504	2.3033	3.389	2.3975	2.8355
252	3.66935	2.2165	2.7688	3.07285	2.9731	3.3166	3.1527	4.10835	2.90915
253	3.04375	2.36	3.3013	3.55825	3.1091	3.0196	2.58045	3.0326	3.53335
254	3.3203	4.939	3.3126	3.7094	3.53075	2.68195	3.01055	3.49485	3.66215
255	3.1385	4.861	3.84165	3.0324	3.1605	3.23005	3.03955	2.81895	3.40135
256	3.17145	4.6975	5.28965	3.16845	3.3425	3.27135	3.21275	4.2815	3.63935
257	2.90955	3.583	3.6278	3.60865	4.61405	2.82885	2.92125	3.06	3.2247
258	3.16805	2.1915	2.63445	2.4542	4.0758	3.17735	3.1636	3.33245	2.71115
259	3.2271	1.525	3.19855	2.91445	4.39915	3.8406	3.09555	3.5892	2.81465
260	3.07965	2.4865	2.62185	3.15405	3.9092	3.57675	3.0063	3.8807	2.86265
261	3.3288	2.3095	4.16835	2.7226	3.11055	3.02805	3.06475	2.99665	2.48835
262	3.4811	3.1635	4.04075	1.90595	3.52805	2.53935	2.8146	2.53865	2.8452
263	3.2321	1.7715	5.04685	2.9524	4.4699	3.2718	3.0752	3.09395	3.8882
264	3.1631	2.161	5.5627	3.48525	2.5957	2.84855	3.15975	3.4206	1.8835
265	3.26425	1.9995	3.8368	2.9166	3.58825	2.69605	2.96465	3.6148	3.0885
266	3.13105	1.2615	3.3102	2.8006	3.9569	2.9026	2.96165	2.53645	3.42205
267	3.1422	3.534	3.87635	2.95335	5.0656	3.19535	3.15315	3.37255	3.63005
268	3.0534	3.1625	5.3092	3.2066	4.74415	3.1189	2.5788	2.8564	3.7783
269	3.0561	3.859	3.8827	3.0738	3.1388	2.98095	4.02215	2.836	2.924
270	3.241	3.5855	2.39105	2.33405	3.2471	1.81775	3.3693	3.39185	2.88085
271	3.4187	2.662	3.30765	2.23755	4.04475	2.3991	2.99585	3.65825	3.06915
272	3.2692	2.266	5.36845	3.30455	2.9599	3.6183	3.62935	2.8427	1.8669
273	3.4946	1.6685	2.0474	2.836	4.22885	3.0545	2.7407	4.11755	2.76495
274	3.4231	5.13	5.1525	3.60615	5.37945	2.87215	2.9579	3.12215	3.94085
275	3.1932	1.5695	3.4516	3.27585	4.8852	3.13085	3.2444	3.1686	4.1267
276	3.31985	2.269	3.32315	2.7945	3.207	2.8426	3.44115	2.80545	3.09935
277	3.3794	1.645	3.27905	3.0434	2.9991	2.6189	3.48125	3.58925	2.9099
278	3.32235	1.4835	4.7813	3.659	3.442	2.63485	3.1872	4.04405	2.5996
279	3.35085	1.4795	4.4358	3.4728	2.6138	3.22225	3.3462	3.50305	2.26425
280	3.2384	1.7475	4.72345	3.36845	4.75245	3.0081	2.7499	2.5626	3.259
281	3.03645	1.522	2.7116	3.8971	3.0181	3.2871	3.16175	2.61465	2.47395
282	2.03565	2.335	3.75925	1.7547	2.8927	2.4255	2.3123	1.75945	1.8087
283	2.2512	2.1045	1.71975	2.15875	2.47015	2.1249	1.8219	2.0203	1.86535
284	2.20995	2.0185	2.01135	2.1699	2.632	2.27295	2.4895	2.4035	1.64245
285	2.19685	1.602	2.221	2.3384	3.0325	1.8565	2.21935	1.8223	1.8468
286	2.26805	1.309	2.15875	2.3885	3.36355	1.9408	2.32745	1.86265	2.1299
287	2.3256	2.897	2.0218	2.40185	3.24125	2.2865	1.90435	2.4593	2.2465
288	2.38395	1.493	1.5856	1.8831	3.25765	1.84405	1.95985	2.9431	1.8799
289	2.2921	2.414	1.7417	2.47435	2.74945	2.0716	2.94585	1.9767	2.42755
290	1.28785	2.5055	1.3012	1.696	2.0085	0.60565	1.35585	0.525	1.00175
291	1.87115	2.573	0.82175	0.5313	2.5555	2.23965	1.8236	2.25525	1.62005
292	2.3202	3.4645	1.43455	2.7395	2.6088	2.73675	1.94805	2.10235	2.39755
293	2.1281	3.97	2.4759	2.1912	3.9127	2.92695	2.67585	2.16055	1.9165
294	2.0963	1.4365	1.5173	2.7907	2.4999	2.40945	2.2138	2.4113	2.2283
295	2.20615	3.1525	2.32865	2.0699	2.6487	1.88245	2.01635	1.76305	1.8311
296	2.16745	4.408	1.85955	2.23915	2.6816	2.1736	2.3436	2.49425	1.583
297	2.1661	4.995	2.06905	2.44195	3.74235	2.11195	1.9671	2.41185	2.79325
298	2.2215	2.3565	2.02945	2.30075	2.91925	2.19405	1.9288	1.17805	1.70515
299	2.16755	0.8545	2.7399	2.16915	3.3626	2.22885	2.17845	2.00035	1.9681
300	2.0137	0.903	2.4575	2.5565	4.12835	1.94315	2.09025	2.6963	2.13665
301	2.1009	1.4815	1.1119	2.1344	3.48795	1.9641	2.25125	1.85625	2.1622
302	2.10105	4.418	1.27025	1.78475	2.9099	1.72285	1.86605	1.4891	1.88755
303	2.01295	2.793	2.96415	2.06355	3.82425	2.48515	1.9896	1.83235	1.8298
304	2.1934	2.2045	2.035	2.23245	3.7562	2.4581	2.46095	1.88685	1.95135
305	2.0121	5.822	2.1193	2.27415	4.0612	2.2848	2.4717	1.93345	2.64235
306	2.1586	4.038	1.91035	2.09745	3.83155	2.2611	2.2479	1.3798	2.7108
307	2.3329	5.671	2.7184	2.4185	4.3325	2.25645	2.0077	2.25095	2.5254
308	2.1921	2.186	1.6821	3.11095	3.0872	2.5023	2.5258	2.1512	2.17465
309	2.419	2.3465	2.13285	2.60655	3.23005	2.3235	1.99955	2.3818	2.0307
310	2.25485	2.0495	1.8356	2.38895	2.7448	2.502	2.25165	2.37915	2.352
311	2.11285	2.0115	1.9258	2.55465	3.574	2.40315	1.9819	2.35035	2.43815
312	2.3468	2.9365	2.6233	2.665	3.4513	1.68325	2.2692	1.9286	2.2091
313	2.1672	1.0845	1.72095	1.91315	2.1234	1.48565	2.25165	2.4463	1.7061
314	1.8882	2.635	1.06435	2.0082	2.8745	2.3494	2.13525	1.34685	1.96335
315	2.05395	1.812	3.4566	1.6595	2.7603	1.8908	1.80615	1.4727	1.7681
316	2.1238	3.8175	1.6955	2.0105	3.81245	2.06725	1.8198	1.5183	2.8185
317	2.19255	3.2255	1.7517	2.4945	3.22605	2.157	1.83585	2.10325	2.9658
318	1.8197	1.444	1.93015	1.81365	4.0565	1.9699	1.6353	1.79065	3.05145
319	2.1962	1.2395	1.80805	2.28635	3.9638	2.4442	1.9399	1.97095	2.9813
320	2.26615	3.803	2.23575	3.00915	3.4852	2.38405	2	2.85345	2.70125
321	2.12785	4.6425	1.87305	2.155	3.8886	1.79765	2.53185	2.79935	2.93975
322	2.22045	2.685	1.84465	2.22755	4.23535	2.39815	2.40565	1.90235	2.86525
323	2.20545	5.5245	2.07025	2.72765	3.6197	2.16435	2.42375	1.7742	1.8946
324	2.05285	1.5835	1.7209	2.428	3.1254	2.5992	2.08785	2.7306	2.20435
325	2.119	5.881	3.61735	1.83085	3.8294	2.009	1.96705	2.2249	3.07085
326	2.1977	4.475	3.6977	2.6019	3.3704	2.18825	2.35425	2.20515	2.20055
327	2.40345	2.385	1.6904	2.95485	2.87595	2.41075	2.21485	2.0229	2.09765
328	2.21305	2.934	3.13295	2.38965	2.2771	1.8834	2.2149	2.7139	2.2091
329	2.1946	2.5615	2.37055	1.97445	3.42285	2.34375	2.48165	1.72935	2.76805
330	2.24605	5.7715	2.5619	1.76545	3.05455	2.17005	1.90925	2.31465	2.1593
331	2.1748	2.704	2.7375	2.95795	3.07955	2.161	2.53665	2.59325	2.1674
332	2.12635	5.549	1.90325	1.82915	4.0542	2.34385	1.64425	2.019	2.9577
333	2.22185	4.084	1.7197	2.9942	3.72965	2.60935	2.104	2.3443	2.5622
334	2.467	4.1055	1.69315	2.036	3.04645	2.8801	1.91815	2.25705	1.86085
335	2.1034	2.741	2.4041	1.92335	2.59825	3.00515	1.87495	2.07415	2.0356
336	2.19255	6.29	1.46955	1.8121	3.45295	2.90295	2.0138	2.00845	2.3831
337	2.16125	4.9925	2.72935	2.39585	4.23915	2.3479	1.896	1.81855	2.9353
338	1.97025	5.466	2.25055	2.22135	3.7877	2.2733	1.98235	2.51055	2.7809
339	2.3861	3.0115	1.98565	2.6774	2.79715	2.8784	2.32735	2.1076	1.7171
340	2.1707	2.187	1.77855	1.98995	3.56235	1.9998	2.10485	1.64565	2.4191
341	2.08025	3.546	2.3986	2.2208	3.4671	2.1231	2.3014	2.03635	2.71435
342	2.1884	2.4235	1.7552	1.86685	2.79945	1.9862	1.884	0.9409	2.33345
343	2.2927	2.2935	1.8368	1.62515	3.4545	2.0305	1.77535	1.2793	2.23665
344	2.42705	1.734	0.98775	1.7693	2.20395	2.3826	2.1339	2.37675	1.7484
345	1.8429	4.9585	2.04435	1.59415	2.03495	2.01045	1.54115	1.89425	2.28755
346	2.11565	6.526	1.5329	2.911	4.54685	1.93685	2.59985	1.80255	3.08745
347	2.1709	1.786	3.0791	2.1977	2.83365	2.22075	1.97285	2.17815	2.4544
348	2.18125	1.73	2.7885	2.4374	3.15485	2.18625	2.38465	1.6526	2.1184
349	2.19745	4.22	2.6135	2.16335	5.2219	2.64165	2.0567	3.11355	3.0849
350	2.1822	4.5435	1.82425	1.92575	2.9786	1.34865	2.1779	2.3658	2.1461
351	2.1246	3.029	1.80725	2.36185	2.9902	2.26935	1.9963	1.79725	2.1992
352	2.24955	2.6015	1.49025	2.60225	2.65155	2.6873	2.1022	2.844	1.88625
353	1.7675	5.4015	1.64175	1.75715	3.47285	2.35225	1.9704	1.36355	2.0624
354	2.0758	2.103	2.5142	2.03275	3.98475	2.38255	2.44405	1.38225	2.51065
355	2.4341	6.339	1.7479	2.536	3.97985	2.3974	2.6775	1.87305	2.2303
356	2.0053	2.496	1.1421	1.69935	3.25775	2.15585	1.8668	1.93225	2.58655
357	2.2788	3.994	2.40955	2.34435	3.17485	2.40485	2.25865	2.6953	1.79865
358	2.3991	4.395	2.3796	2.00395	2.33875	2.0416	1.87675	1.8006	1.6216
359	2.1516	6.275	2.4775	2.25755	2.4798	2.29075	2.45375	2.5021	1.775
360	2.06475	7.0725	1.4848	1.72935	3.7126	1.9731	2.313	1.69815	2.5686
361	2.2203	1.5955	3.0189	2.61105	3.43565	2.1434	2.3024	2.3666	2.48245
362	2.34755	4.0875	2.4124	2.8844	4.4852	2.14985	2.12005	1.91175	1.5189
363	2.2083	8.1605	2.1725	1.97675	3.9824	2.3748	1.9472	2.3197	2.00175
364	2.1135	1.6035	1.73745	2.3897	3.42635	2.0714	1.577	2.405	1.7633
365	1.9777	3.2355	0.36605	2.42325	1.8768	1.97	2.21595	2.48505	1.6575
366	1.997	4.739	0.9156	1.8024	3.15545	2.21425	1.688	2.27585	1.8743
367	1.97855	2.6945	2.01235	1.2669	3.2137	1.89875	1.8188	1.8405	2.21865
368	2.10835	2.0895	2.62955	1.57915	3.29835	1.8147	2.06405	2.47355	2.14725
369	2.19495	6.183	3.4336	1.49385	3.07385	1.8889	2.3474	1.8348	1.2618
370	2.1967	3.9805	2.11935	2.02195	3.73505	1.5616	1.9517	2.00765	1.97375
371	2.08925	3.024	3.72405	2.04725	3.17575	2.32885	2.14575	2.11445	2.0008
372	2.30185	3.2645	2.11755	2.67565	3.6179	2.0827	1.861	1.86105	1.88205
373	2.08855	3.2555	2.93335	2.31625	3.39145	1.5802	1.8837	2.55355	1.7864
374	2.23325	1.852	1.90945	2.5709	2.27915	1.68765	2.18605	3.2237	2.40235
375	2.06815	1.9965	3.3076	2.5552	3.0662	1.6632	1.50815	1.58	1.66205
376	1.7869	2.383	0.5363	1.5255	2.7796	1.6272	1.7002	1.9182	1.4596
377	3.4474	15.526	5.578	2.4778	2.0617	2.1429	3.7461	3.0454	2.3457
378	3.37515	5.0965	4.68845	2.322	3.06535	1.54545	3.33335	2.88645	3.1383
379	3.3432	2.237	2.9469	2.3822	2.8668	2.3408	3.52535	3.55085	2.5895
380	3.21515	4.971	5.55965	3.50375	2.5715	3.1228	3.9864	3.69485	3.06035
381	3.2992	4.816	2.2047	3.52175	3.05095	3.096	3.65515	3.5634	4.14855
382	3.37525	2.742	2.96545	3.3298	3.0587	3.73755	3.2667	2.79475	3.50755
383	3.54585	1.358	1.3328	2.97455	2.75605	2.84035	3.4734	4.28135	2.854
384	3.59275	3.569	2.56605	3.07965	3.3894	3.33295	3.5567	3.75195	4.011
385	3.8056	3.8565	4.2283	3.1827	3.86755	3.69475	2.9369	3.0568	4.5291
386	3.43245	3.7425	5.023	3.38765	3.78335	3.2842	3.5166	3.1053	3.6628
387	3.12455	2.145	2.213	2.9224	3.0445	2.89295	3.25995	3.48445	3.8166
388	3.3645	1.888	4.5321	3.64345	3.55475	3.6495	3.20625	3.06795	4.17015
389	3.37435	5.862	5.4494	3.85415	3.2111	3.6752	2.87315	2.9263	3.7205
390	3.3418	7.3335	3.3422	2.9199	3.962	3.53165	2.93805	3.6036	4.05515
391	3.2759	2.6455	2.96265	2.93875	3.43425	3.6453	3.2998	3.67995	4.575
392	3.4309	2.5825	5.6938	3.56475	2.9172	3.0289	3.5125	4.14725	3.1744
393	3.2836	3.14	2.90825	2.51345	3.0329	2.86795	3.3062	3.68205	3.0349
394	3.37085	3.3945	4.2799	2.67995	2.53285	2.7053	2.99005	2.64125	2.7865
395	3.24025	4.8425	3.26615	3.0822	3.0866	2.99765	3.4964	4.2806	2.97205
396	3.2575	5.7695	3.19335	3.70775	3.73635	3.7833	3.0526	3.03255	4.1336
397	3.2581	4.928	3.2014	3.73495	3.56595	3.3886	3.57795	3.7347	4.8293
398	3.5203	3.356	4.47085	3.8205	4.0148	3.77645	3.3262	2.75405	2.28545
399	3.40145	2.1215	3.3877	3.08105	3.06395	3.41315	3.01645	2.57795	2.72665
400	3.3239	4.346	3.908	3.12585	2.62005	2.947	2.9796	3.2905	3.08105
401	3.2331	2.4675	4.0444	2.9227	2.87455	3.383	3.68845	3.25395	3.2984
402	3.26325	7.9925	5.0466	3.817	3.98595	3.7927	3.13935	3.1332	4.5875
403	3.1534	3.532	3.1295	4.0504	4.38105	3.7719	3.7305	3.65425	4.0032
404	3.00295	2.5325	2.9003	2.70515	3.5687	3.06955	2.9435	2.48665	3.73995
405	3.2833	2.091	3.7716	3.23375	3.56895	3.08185	3.4351	3.44325	3.68975
406	3.46125	4.6195	2.5727	3.3492	3.3048	2.4826	3.1613	4.0969	3.33035
407	3.4265	3.7395	6.98975	3.36715	2.34035	2.92855	3.3774	4.25125	2.83755
408	3.30785	4.5685	1.9712	3.2835	3.2901	3.1855	2.9867	2.851	3.81945
409	3.45705	2.9335	2.67975	3.73135	3.60795	3.5073	3.21365	3.37455	3.1529
410	3.2647	4.8975	2.6297	4.0202	2.93455	3.28485	3.5246	3.642	3.62885
411	3.1389	5.5605	2.09305	3.567	3.66955	3.13585	3.6037	3.15595	2.9371
412	3.01505	2.7585	2.68875	2.30115	2.91615	3.1386	2.73035	3.0268	3.9912
413	3.6955	7.0285	4.1851	3.49215	3.29525	3.46875	3.14885	4.01545	4.5386
414	3.29905	1.57	2.80345	3.0571	3.68665	3.32395	3.36035	2.6072	3.7321
415	3.2705	4.119	2.5755	3.31965	3.85115	3.3417	3.64865	2.45805	4.2288
416	2.9971	2.664	2.2285	2.80545	3.57825	3.0973	2.8685	3.5439	3.7407
417	3.06385	3.7665	4.0313	2.6081	3.5624	3.2658	2.99115	2.70245	3.1444
418	2.8536	4.6035	2.1604	2.8588	2.4915	3.34055	2.5662	3.02055	2.96045
419	3.3891	1.8855	6.722	3.93795	3.55455	3.47695	3.2992	2.60725	3.09235
420	3.04955	6.1255	2.72485	2.95135	3.5755	3.0448	3.24165	3.81835	3.4097
421	3.2564	1.998	1.88855	3.6865	3.35665	2.93185	3.25775	3.32805	3.47345
422	3.3769	4.841	4.67185	2.6036	2.84045	3.42405	3.4518	2.1297	3.5685
423	3.31115	3.397	2.88495	3.9428	3.7708	3.4594	2.9842	3.4725	4.21765
424	3.25005	4.335	3.3515	2.84715	3.7576	3.54045	2.9107	2.91215	3.32425
425	1.88885	3.6415	3.1365	1.67255	2.6958	1.98505	1.8601	1.34685	2.5305
426	2.1963	2.239	1.6011	1.95465	1.42995	2.41535	1.9604	1.95805	1.63115
427	2.01795	1.1845	3.9678	1.96775	1.58755	2.2278	2.1459	3.17415	1.69375
428	1.75615	1.078	1.5117	1.5875	1.42065	1.99795	1.8774	1.95555	1.6073
429	2.2236	1.66	1.63945	1.72055	1.5628	1.9574	1.8021	1.79475	1.6776
430	2.2623	4.3875	1.0588	2.34885	1.50285	2.31345	2.245	2.2983	2.4439
431	2.2649	4.4665	1.73125	2.32735	1.71935	1.92415	2.1887	2.2338	2.2197
432	2.03635	2.1615	1.58325	1.70895	1.70065	2.1347	1.8378	2.5658	2.4534
433	2.05855	3.2455	2.164	2.1655	1.64275	2.2889	2.08645	2.3123	1.44655
434	2.34905	0.932	2.10445	2.27185	1.56915	2.07955	2.38225	2.6704	2.03725
435	2.24335	2.0065	1.6128	2.1013	1.63455	2.02825	1.9139	2.3364	3.23195
436	2.0807	8.238	3.2599	2.2872	2.827	2.74415	2.36275	2.1967	1.91745
437	2.0959	3.3495	3.61655	2.1733	2.5373	2.28735	2.09175	2.57295	3.2089
438	2.18015	1.0975	1.674	2.5283	2.5076	2.04235	1.9488	2.22175	2.8152
439	2.1554	2.444	1.0751	1.67095	1.84715	2.36575	2.6076	2.4493	1.92155
440	2.40545	2.2625	1.8649	1.6099	1.44365	1.76145	2.3644	2.34065	2.24465
441	2	0.4735	2.1025	2.0939	1.84425	2.4512	2.39475	3.2057	2.20145
442	2.24485	1.0445	1.94305	2.40825	1.8076	2.7507	2.4145	2.3006	2.2801
443	2.18055	7.0415	1.7232	3.10305	2.4415	2.64935	1.81285	2.2697	2.3809
444	2.2239	2.837	1.6232	2.40115	1.62715	1.8973	2.0933	1.78425	1.95515
445	2.28515	1.363	3.3773	2.85495	2.12355	2.34895	2.69945	2.8128	2.01045
446	2.3006	1.347	1.91265	2.7087	2.1953	3.0761	2.65125	2.46905	2.1326
447	2.09555	1.042	3.28385	2.3732	1.76895	1.606	2.4478	1.9159	2.15385
448	2.1673	1.8505	2.4371	1.4773	1.4973	1.35115	1.84165	1.9892	1.7928
449	2.165	3.72	1.2252	2.009	1.7826	2.70675	1.7072	3.2796	1.8553
450	2.13275	2.1865	2.1161	2.08295	2.98955	2.6814	2.13495	2.1819	2.1538
451	2.02675	2.202	1.66305	1.96145	1.511	2.3595	2.56395	1.8769	1.9261
452	2.82055	2.0275	1.8581	2.3873	2.47845	2.8491	2.71855	2.80535	3.04455
453	3.30855	3.598	2.4257	3.8995	2.66145	3.10685	2.81165	3.19135	2.74005
454	2.10605	1.679	2.6496	1.49865	1.7365	1.18635	2.13375	2.3056	2.0271
455	2.23225	2.64	1.71605	2.79275	2.30715	1.69675	2.2144	2.3791	2.0409
456	2.24455	1.278	1.7968	2.02415	2.19245	2.17455	2.317	2.2732	1.7879
457	2.9592	3.2725	4.2265	3.2597	3.35775	2.9008	3.1501	3.2889	3.9681
458	3.51795	2.013	4.6589	3.2144	4.5737	3.25585	3.1829	2.5551	4.1483
459	3.2995	4.6595	3.20265	3.04265	4.2303	3.7247	3.1223	2.9657	4.01585
460	3.06595	1.702	3.0532	3.46875	2.78465	2.52455	3.38315	4.1447	3.6293
461	3.1658	2.9315	3.9001	3.9468	3.00495	3.8719	3.50985	3.4609	2.82255
462	2.9131	5.175	2.34615	3.33585	2.8838	4.52665	3.3915	3.10135	3.54255
463	3.4009	2.045	2.8511	3.78645	4.26205	3.7309	3.1614	3.4405	3.41565
464	3.0692	1.134	4.6345	3.33385	4.2611	3.3135	3.0711	4.12675	3.1033
465	3.1245	1.579	2.9668	3.1071	1.6259	1.95875	3.19125	3.373	2.57305
466	3.0254	3.873	3.52035	2.95535	2.9338	2.25635	3.465	4.05965	2.5093
467	3.31285	3.757	2.70935	3.287	3.5796	3.84585	3.51045	3.28575	3.8965
468	3.354	1.2775	3.5947	3.76065	4.6422	3.27115	3.50715	3.2196	4.14875
469	3.32465	2.343	3.64625	3.42045	3.73545	2.9373	3.2908	3.6363	3.3942
470	3.4168	2.3935	4.42645	3.672	3.26355	4.06135	2.86015	2.71615	3.60535
471	3.4204	1.811	4.44925	3.9264	3.0172	4.24145	3.2886	3.9182	3.2889
472	3.3461	2.2165	5.7044	3.2951	2.58835	4.42305	3.54785	3.06615	2.97665
473	3.45985	1.3215	4.4515	4.952	2.63025	3.6302	3.3363	2.7743	2.809
474	3.2132	3.7795	3.8787	2.9035	4.3723	3.41565	3.22355	2.59	4.1141
475	3.058	3.885	3.0174	3.30655	4.02055	3.935	3.1017	3.05255	3.3017
476	3.0282	2.1415	2.33405	4.2412	3.91765	3.254	3.436	2.8521	3.9981
477	3.3003	3.4235	5.09955	3.35345	3.5234	3.34815	3.42855	2.94365	3.7605
478	3.1196	2.1735	2.582	4.25445	3.50945	3.1272	3.4007	2.9806	4.3235
479	3.26575	1.409	3.12135	2.83195	3.7721	2.8796	2.72775	2.965	3.8401
480	3.30525	3.8975	4.68725	4.46965	3.83905	3.1581	3.3323	3.2118	3.9637
481	3.1604	3.1175	2.58035	3.5567	2.96605	3.2427	2.94355	4.00905	3.3622
482	3.1684	2.0475	4.7461	3.2548	3.09235	3.38995	3.31725	2.73505	3.03025
483	3.27265	2.1345	3.15645	3.1865	3.3939	3.2429	3.534	3.9442	3.355
484	3.35855	2.0745	3.077	3.22075	2.9332	3.7028	3.0108	3.2199	2.36145
485	3.60105	4.388	3.8683	4.5095	3.9457	2.8697	3.65375	4.59325	4.557
486	3.5789	3.352	3.23865	2.92405	2.577	3.7319	3.3933	3.1314	3.1775
487	3.23955	3.4825	2.56785	3.3177	3.5596	3.3966	2.47575	3.201	3.3926
488	3.5942	3.634	5.3695	3.3811	4.02545	3.8157	3.5613	3.68315	3.9152
489	2.9635	0.9145	2.55095	2.79825	3.3524	2.9805	2.8965	3.2343	4.0797
490	3.487	1.436	3.3039	3.3916	3.2603	3.31135	3.84325	3.77855	3.369
491	3.5897	5.6385	4.10735	3.2765	3.2447	3.69025	3.25345	2.369	3.17
492	2.6705	3.346	1.85485	2.61075	2.8981	2.7411	2.3542	2.9399	3.6012
493	3.6127	1.6045	3.9589	3.7548	3.10715	3.32855	3.3913	4.0039	3.32245
494	3.2037	1.123	3.63735	2.27535	2.47655	2.43295	3.30865	2.8679	2.60105
495	3.5101	3.2175	2.36295	3.7543	2.9837	4.0148	3.19225	3.3105	3.74315
496	2.98545	2.856	4.2819	3.2764	2.45005	3.55285	3.32425	4.3215	2.9106
497	3.80505	1.836	3.49415	3.4243	3.5527	3.09865	3.3288	3.59585	3.4105
498	2.9112	4.979	4.14655	2.84605	3.4102	3.2136	2.78465	3.0473	4.2338
499	3.00465	2.223	4.3243	3.0579	4.4483	3.3688	3.15415	3.74225	3.83405
500	3.0316	10.8315	3.8621	3.46745	2.8225	3.594	2.7048	3.37455	2.6626
501	3.06795	1.899	5.3536	3.44075	2.7294	3.62745	2.61105	3.33105	3.17465
502	3.0426	1.5095	3.01575	3.10975	2.2036	3.2488	3.0636	2.2923	2.6564
503	3.49605	1.0375	3.71585	3.65435	2.5547	3.04285	3.18455	3.59535	3.10395
504	3.28925	1.2705	5.4974	3.12995	3.91775	3.32105	2.86245	3.99875	3.2116
505	3.4299	3.2595	4.1567	3.71735	3.3451	2.9831	3.8721	3.71025	3.0038
506	3.0946	1.7665	3.28675	3.73475	3.10035	3.5395	3.6511	3.6193	3.38775
507	3.2965	1.4	2.37755	3.06475	3.85235	3.23985	3.404	3.50295	3.15825
508	3.20305	4.343	5.49505	3.23305	4.2422	3.2666	3.04525	4.08195	3.6657
509	3.3262	1.598	2.74485	2.5974	2.24665	1.82835	2.99575	2.18875	2.9361
510	3.0993	2.351	2.63605	2.4549	2.8399	2.03445	3.0653	2.8434	3.18575
511	3.2043	1.097	3.34205	4.4461	2.9407	1.90385	3.46035	2.95515	2.9965
512	3.22815	2.1505	3.44225	3.19645	2.6864	2.06385	3.63165	2.9999	2.8214
513	3.27635	2.3	2.65855	2.4084	2.8373	2.4189	2.99625	3.1893	3.28665
514	3.3379	1.003	5.29185	3.837	2.9146	3.46865	3.31155	3.2967	3.27925
515	3.26085	1.994	3.1874	3.2923	2.726	3.79295	3.3821	3.65345	2.78765
516	3.0271	1.921	4.3834	2.88495	3.13425	2.75195	3.201	2.9406	3.05095
517	3.02515	5.435	3.57195	3.6293	3.1755	3.7432	3.05305	3.09915	3.5113
518	3.35675	3.137	3.25905	3.63555	3.50525	3.3677	2.9182	3.13895	2.9246
519	3.08985	1.2975	5.4011	2.9753	2.82875	3.62225	2.9291	3.18155	2.74915
520	3.21595	0.796	3.04975	4.19835	1.9301	3.7179	3.3715	3.5403	2.9737
521	3.122	4.6875	5.20245	3.1204	3.2513	3.14505	3.4263	3.0916	3.4244
522	3.4312	1.6955	3.30795	3.28295	3.62655	3.49745	3.306	3.5472	4.00275
523	3.1689	3.9685	3.1928	3.74385	3.35565	3.42305	3.30455	3.40215	4.9635
524	2.96695	0.9745	1.5289	3.4962	3.037	3.2058	3.0363	3.0252	2.6204
525	2.69935	1.4045	5.45705	3.54845	1.48955	2.9015	2.91925	3.0449	2.29265
526	2.86895	2.514	3.72565	3.47795	2.81185	3.31435	3.1472	3.18	2.5762
527	2.93655	1.064	4.0846	2.4819	2.62575	2.9544	2.8704	2.4344	3.64485
528	3.17395	1.6065	3.56385	3.4646	2.2483	3.19335	3.10585	3.47365	2.91135
529	2.9951	1.688	2.60275	2.3762	2.11205	2.81515	2.7991	3.32755	3.395
530	3.3647	2.501	3.74935	4.15795	2.50095	3.30215	3.3866	2.95415	4.66255
531	3.11295	3.5295	2.05935	3.29875	2.74955	3.2275	3.57835	4.4397	4.03385
532	3.44555	4.104	3.81715	3.23495	2.97795	3.40205	3.19105	4.058	3.84685
533	3.08775	4.9345	2.7413	3.02185	1.7336	3.6177	3.4658	3.80555	3.4821
534	3.31985	2.9525	3.88275	3.2041	2.00705	3.53155	3.08595	3.06005	2.71015
535	3.41415	3.9425	5.12845	3.35905	1.92695	3.5875	4.03185	2.91935	2.6254
536	3.1949	4.795	2.6068	3.57375	2.24735	3.4306	2.77845	3.1896	3.53455
537	3.0535	3.989	5.36235	3.35085	2.3184	2.8936	3.1231	2.5966	3.2708
538	2.56695	2.4555	2.26715	3.0135	1.9358	2.5428	2.5667	2.3326	3.0317
539	2.7912	3.453	5.3066	2.8611	1.5449	2.6361	2.8342	2.6366	3.2386
540	2.2297	1.644	2.4039	1.9089	2.2645	1.5501	1.9592	2.5523	1.7332
541	1.9425	2.032	1.18775	1.16675	1.88615	1.9992	1.87805	2.44405	1.5583
542	2.06325	2.543	2.24355	2.2926	1.89205	1.7631	1.66685	2.0736	1.92235
543	2.13365	1.7235	1.47965	2.23205	2.0434	2.6279	2.17785	1.97395	1.8117
544	2.22795	2.562	1.73595	2.2243	2.5659	2.83025	2.54985	1.84765	2.3916
545	2.21345	2.7865	3.3236	2.66975	1.74205	2.173	2.36145	2.7861	1.92775
546	2.149	2.371	1.1466	2.0407	2.2222	2.1237	2.43555	2.23075	2.2487
547	2.22765	2.549	1.52375	2.5006	1.95245	2.14335	2.5365	2.35395	1.8319
548	2.0857	1.4425	2.3221	2.0545	1.2265	2.17455	2.25355	2.44045	1.7112
549	2.14275	0.864	2.43225	2.6101	1.69655	2.09505	2.6965	2.7757	1.76925
550	2.44395	3.837	1.3671	2.1775	1.9729	2.1748	2.741	2.5208	2.3161
551	2.3233	4.4445	2.1991	2.06615	2.5948	2.0027	2.4713	2.53065	2.01955
552	2.27385	2.026	1.28525	2.73235	2.03755	1.963	2.1976	2.17775	2.5191
553	2.43805	4.1405	2.1037	2	1.65985	2.5767	2.47565	1.983	2.0668
554	2.1112	5.64	2.8575	2.1736	1.84755	2.48525	2.2095	1.8115	1.70795
555	2.1725	4.1195	4.28055	2.0061	1.5091	2.5207	2.24745	2.4213	2.0664
556	1.8765	1.839	2.05165	1.90205	1.7179	1.6548	2.1695	2.41305	1.7764
557	2.1787	3.1105	1.52965	2.19965	1.8915	2.4877	1.97445	1.87725	1.7635
558	2.3188	3.625	0.72345	1.78345	1.68445	1.9461	1.96635	2.5931	2.0303
559	2.3672	5.3985	1.34815	1.79155	2.74925	2.9077	2.0899	2.3356	3.07045
560	2.12015	2.0205	1.52955	2.08495	2.5968	2.4838	2.1862	2.1267	3.07905
561	2.2243	2.7655	1.40535	2.0824	2.4072	2.36045	2.04	2.21835	2.13985
562	2.2714	1.6705	2.73745	2.18015	1.9962	2.3585	2.2121	2.5086	2.15235
563	2.0928	1.8825	2.0089	2.06105	1.90065	1.6914	1.95695	3.3092	2.22895
564	2.15535	1.4645	1.67005	2.5205	2.04915	2.70215	2.13715	2.0663	2.46945
565	2.20655	6.0605	2.34975	2.83345	2.27775	2.7523	2.3223	2.36815	1.8217
566	2.0569	1.6735	3.56355	2.96845	1.98975	2.37925	1.8686	2.01165	2.2805
567	2.45435	1.3745	1.5101	2.31155	1.6834	2.3794	2.28705	1.25815	2.1502
568	2.2311	1.709	1.36835	2.3876	1.94205	1.831	2.2232	2.86105	2.1465
569	2.0797	1.233	2.70555	2.11805	1.9986	2.146	2.16235	2.2504	2.2543
570	2.1669	1.305	1.61155	1.5237	1.8897	1.74325	2.0418	2.8011	1.98395
571	2.1244	2.794	2.5826	2.0239	1.52935	2.0107	1.8264	1.6987	2.1648
572	2.1536	2.391	1.38235	1.49505	2.8007	2.0384	2.2119	1.9237	2.3858
573	1.8607	6.176	0.8115	1.7998	1.96	2.02175	1.87365	1.6762	2.10075
574	1.97805	2.612	0.96535	1.68875	1.9851	1.9011	2.04795	2.145	2.4281
575	2.0284	1.811	1.3342	2.5117	2.0706	2.15545	1.98575	2.36245	2.4814
576	2.2603	2.0005	1.9719	2.4571	1.9808	1.82555	2.34735	2.49665	2.05085
577	2.04635	2.636	1.6282	2.28655	1.5723	2.18835	2.52235	1.7544	1.6051
578	2.07615	1.6995	0.9433	2.39345	1.93855	2.96355	2.24565	2.0115	2.29815
579	2.1701	2.364	2.6694	2.3868	2.05695	2.56415	2.28555	1.82625	2.03775
580	1.99725	3.1055	0.8066	2.40735	2.58975	1.79155	1.845	1.92205	2.62035
581	2.0044	2.087	2.4774	2.14965	1.55275	2.0607	2.25325	2.14175	1.67985
582	2.27305	2.9045	2.18035	2.36845	2.1319	1.7608	2.14445	1.59195	1.811
583	2.31035	2.577	1.18565	2.25415	1.83655	2.53795	2.05375	1.4221	1.62335
584	1.9126	3.103	1.279	1.9127	2.7526	1.96605	2.18585	1.9585	2.7429
585	2.28035	2.069	2.92185	1.681	1.99965	1.98495	2.26455	2.6027	2.11815
586	2.4518	2.653	3.25805	1.75225	2.26025	2.32865	2.2215	1.53025	2.4044
587	1.90855	1.9195	2.1953	1.11465	2.35545	2.511	2.0937	1.8325	2.24685
588	2.16265	1.1	2.8128	1.3101	1.82635	2.31815	2.0763	2.89085	1.87065
589	2.2334	2.729	1.3652	1.371	1.6829	1.83725	2.2933	2.1745	1.89645
590	2.13745	2.9885	0.58665	2.1373	1.9768	1.41105	2.01375	1.83975	2.0259
591	2.10645	2.578	1.7482	2.3678	1.7678	2.38825	2.32325	2.3202	2.4055
592	2.02845	1.848	2.3728	2.4961	1.71775	2.62695	2.21485	2.9045	2.09305
593	2.4115	2.125	1.11665	2.48535	1.81185	2.19135	2.5029	3.0592	1.9617
594	2.15255	1.256	1.6854	2.38475	1.9695	2.5345	1.8904	2.1477	2.1217
595	2.1127	1.2755	1.86475	1.7405	1.72145	1.70765	2.03035	2.67245	1.92995
596	2.099	1.65	1.0881	2.0479	1.98765	2.25175	1.60645	2.19265	2.1888
597	2.3085	2.733	1.454	2.4508	1.97055	2.08395	2.01055	2.4073	2.53195
598	2.08415	3.127	2.0085	1.91765	1.56135	2.2283	1.9932	2.26795	1.94665
599	2.46745	2.1095	1.29095	2.1367	1.29035	2.2601	2.1479	2.37835	1.64145
600	2.11575	2.454	2.44855	1.66325	2.5493	2.15725	2.23645	2.3472	2.46655
601	2.18455	2.3925	1.7464	2.0268	2.566	2.27315	2.4033	2.12345	2.57615
602	2.16625	0.873	1.72405	2.52795	2.10855	2.5272	2.29985	1.5744	1.82645
603	2.20205	3.021	2.3256	2.69855	1.51475	1.8378	2.6948	2.4204	2.34745
604	2.32425	1.5865	4.5372	2.00085	1.8738	2.05165	2.3783	1.6357	1.77105
605	2.25395	2.458	1.53525	2.39595	1.9695	1.8755	2.11575	1.63985	2.99855
606	2.8798	1.91	1.80675	2.34765	2.9205	3.23725	3.0432	2.9078	3.5562
607	2.16275	4.2635	1.914	2.511	2.50865	2.49505	2.0694	2.35985	2.1771
608	2.1232	2.3485	1.6811	2.31775	2.9173	2.0956	2.0888	2.2517	1.67685
609	2.233	4.3615	1.84755	2.6932	3.101	1.85	2.4116	2.00665	2.39345
610	2.01405	2.01	2.46345	1.88505	2.5034	2.176	2.01555	1.661	2.86085
611	2.1439	3.5925	2.32175	2.3304	1.9398	2.45145	2.14385	1.93545	2.4891
612	2.1995	1.5735	2.2626	2.4071	1.99085	2.8682	2.1982	2.27445	1.87275
613	2.525	0.9225	2.20415	2.257	1.724	2.7658	1.92465	1.9585	2.25455
614	1.96215	1.1475	1.05455	2.30345	2.12475	2.99215	2.49445	2.13965	1.8973
615	2.24795	3.3105	2.8236	2.18985	2.19105	2.57645	2.0487	1.93745	2.51345
616	1.99115	2.864	2.17315	2.3305	2.4621	2.2895	2.3959	2.87015	2.5871
617	2.29945	4.3505	1.5116	1.70945	2.0442	1.96625	2.6278	2.44465	2.1907
618	2.51255	2.5885	1.751	1.57275	2.15555	1.5124	1.8465	2.2315	2.5313
619	2.17755	1.0605	1.88395	1.9343	2.2645	2.4132	1.9534	1.4135	1.86525
620	2.10945	2.5655	2.2212	2.24495	1.87075	2.73865	1.83665	2.53135	1.88015
621	2.0269	3.005	1.4531	2.3673	1.8144	2.4157	1.99635	1.9527	2.47015
622	2.0448	2.097	1.65755	2.6795	2.16745	2.29925	2.2456	1.36955	2.7901
623	2.26755	5.0665	2.01315	3.22385	2.0595	1.8883	2.07615	1.72925	2.4425
624	2.1278	4.3695	2.5527	2.7128	2.04795	2.7811	2.52815	2.1455	2.4945
625	2.14955	1.7255	1.8513	2.8206	2.3933	2.2883	2.03385	1.9705	2.09835
626	2.1288	1.8265	2.61845	2.7152	1.7236	2.80905	2.40855	1.66215	1.8084
627	2.0603	2.1535	2.1679	2.6178	1.59985	2.42465	2.0454	2.25475	1.71445
628	2.0287	3.347	2.56165	1.89775	2.3238	2.24945	2.6311	2.53845	1.8727
629	2.4872	1.632	2.3348	2.6884	1.95235	2.4166	2.2655	1.74185	1.9793
630	2.08375	0.9215	1.12785	2.27845	2.44525	2.20425	2.004	1.9681	2.31995
631	1.94595	1.347	1.13675	2.06805	1.89195	2.31185	2.0564	1.89105	2.0167
632	2.22225	3.349	0.82655	2.5177	2.04175	2.284	2.5709	1.9596	1.80545
633	2.1343	2.233	1.59795	2.36905	1.93525	1.25615	1.6835	2.4136	2.30845
634	2.02725	1.327	2.37065	1.52575	1.51445	1.23485	2.05085	1.9986	1.8298
635	2.01725	3.132	2.01795	1.32195	1.90905	2.1611	1.98475	2.1926	1.7346
636	2.01825	2.5025	1.95675	2.40895	1.83855	2.51795	1.8679	1.89055	1.99055
637	1.99075	1.718	2.6184	2.23565	1.75285	1.91955	2.2836	2.0632	2.1048
638	2.12785	1.8125	3.39095	2.05705	1.5873	2.37515	1.8258	2.8709	2.167
639	2.1426	3.3135	1.50545	2.0702	2.66755	2.09795	2.0846	1.8676	2.223
640	2.31465	4.9935	2.35435	2.42695	1.7292	2.136	1.96005	2.15185	2.3113
641	2.15795	3.619	1.01695	2.2066	1.9	2.70255	2.04395	2.249	1.9011
642	2.23175	3.2585	2.9384	1.8879	1.5684	2.38505	2.00435	2.57695	1.96375
643	2.22835	3.068	2.003	2.08245	2.2451	2.27445	2.08915	1.68555	2.6875
644	2.10095	2.9205	2.94735	2.18075	2.1666	2.22555	2.14925	1.78295	2.5934
645	2.0283	1.9275	3.3598	1.56005	1.6943	1.72655	2.16185	2.3995	2.3085
646	1.7801	1.796	1.00155	1.8032	1.46405	1.4571	1.82635	2.13535	1.91185
647	2.1153	1.5735	1.93395	1.12875	2.4438	1.4167	2.19655	1.8537	2.0148
648	2.04645	1.922	2.3486	1.80655	1.78235	1.0783	2.0713	2.0091	1.6477
649	2.2171	1.781	2.0767	2.08075	2.1183	1.65815	2.32635	2.2815	2.2479
650	2.17685	1.306	1.8463	2.01915	1.62165	1.6869	1.77785	1.77455	1.58805
651	2.1717	1.15	1.7315	2.3754	2.0067	3.1389	2.5176	2.0949	1.84195
652	1.9299	2.8715	3.2552	2.1647	1.8048	1.93905	1.8571	1.7791	1.955
653	2.34985	4.7185	2.6354	2.3971	2.55605	1.84955	2.2872	2.71475	2.5055
654	2.22485	5.163	3.2649	2.4965	1.9167	2.72395	2.3041	1.60865	2.16715
655	2.2659	2.4115	1.8176	2.3003	2.4645	2.389	2.15675	2.1449	2.13505
656	2.1268	2.2425	1.6367	2.14335	2.27605	2.1794	2.1703	2.29705	2.44525
657	1.99075	1.1315	3.29855	2.3086	1.8086	2.4685	1.8485	2.38265	1.5655
658	2.69665	1.528	2.31985	2.55415	2.2125	2.57035	2.4327	2.1994	2.52025
659	2.09825	4.6575	1.404	2.1011	1.9036	1.71775	1.82305	2.00435	2.12765
660	2.3884	1.2585	3.0649	2.79565	1.62965	2.71245	2.05585	2.22595	2.47395
661	2.23045	8.0175	2.1186	2.6409	2.28985	2.41505	2.276	2.08005	3.4039
662	2.1568	2.104	3.06365	2.4937	2.7176	2.1602	1.876	1.18555	3.08285
663	2.20975	1.808	2.1917	2.4665	2.8309	2.0062	2.44835	2.0579	2.64835
664	1.9685	2.6285	1.3627	1.9923	2.2119	1.83495	1.8561	1.8452	2.5247
665	2.1487	1.551	2.5786	2.4335	1.655	1.58715	2.6533	1.9557	1.4881
666	2.0881	1.5615	1.945	2.1326	2.0776	2.11245	2.42475	2.23575	1.93005
667	2.1704	4.5	2.5276	1.99115	2.1566	2.23725	2.0158	2.3199	2.22195
668	2.412	2.8545	2.3577	1.9794	1.88185	1.99695	2.25075	2.37775	2.3094
669	2.17425	4.607	2.89005	1.9933	2.3875	1.85755	2.0326	1.78395	2.3002
670	2.1206	2.11	2.2798	1.94065	1.99955	1.85945	1.79985	1.85785	2.1941
671	2.14205	3.531	1.68405	1.8481	2.2967	1.59945	1.9697	2.3096	1.70085
672	2.0589	1.77	2.0779	2.332	1.83175	2.13185	2.0415	2.2173	1.929
673	2.0365	1.1295	2.05125	1.7834	1.40375	1.67465	2.23565	1.9168	1.8704
674	2.17165	3.429	1.332	2.34525	2.55955	2.4671	2.08535	2.21185	2.2469
675	2.0249	0.918	1.84245	2.83475	1.75495	2.43265	2.0592	2.0539	2.31545
676	2.14675	2.1215	2.08105	2.0483	2.21905	2.48735	2.35345	2.0159	2.2633
677	2.0282	4.9145	1.32425	1.9093	2.3969	2.0396	1.9854	2.5647	2.8213
678	2.08105	1.4715	2.4011	2.32715	2.03965	2.04945	2.24405	2.3236	2.0509
679	2.0239	0.989	1.5717	1.8397	1.71555	1.8504	1.90695	1.74095	1.94565
680	2.05335	2.43	2.3963	2.14085	2.34675	2.52315	2.0937	2.3507	2.4939
681	2.0148	2.2025	1.66275	1.6964	1.75195	2.38315	1.96145	1.8982	2.3879
682	1.9953	0.8195	0.6346	1.9605	1.42415	1.7446	1.80165	1.3383	2.1066
683	2.05555	1.475	1.9902	2.0332	2.18485	2.14465	2.0398	1.86435	1.78935
684	1.9717	1.9895	1.2987	2.8606	2.02225	2.4994	2.17675	1.975	1.79975
685	2.0179	0.663	1.9106	1.4419	2.32875	1.7732	1.7393	1.8972	1.8839
686	2.0095	0.924	1.74895	1.19215	1.3907	1.1923	2.17875	2.1598	1.7953
687	2.01215	1.171	2.41435	2.25005	2.08835	1.8496	2.04725	2.6023	1.8545
688	2.0859	0.808	1.7983	2.3732	2.13935	2.3643	2.3907	1.72215	1.739
689	1.9312	0.741	2.6065	1.4606	2.14915	1.88705	2.6161	1.9729	1.9907
690	2.03555	1.2365	1.76595	1.49565	2.06665	1.8159	3.26015	1.66415	2.4752
691	1.9458	0.8755	0.8303	1.9827	1.9526	2.1285	1.0473	2.00885	2.67245
692	2.1704	2.918	1.97045	2.32095	2.14515	2.56925	0.90465	2.33485	2.71305
693	2.00855	4.017	1.37665	1.9277	1.4244	2.3151	0.8413	2.16815	1.5439
694	1.86055	2.735	2.288	1.5978	1.44815	2.1384	1.10195	2.12035	1.5505
695	2.6118	4.087	3.6399	2.2737	0.9017	1.443	0.4836	1.8335	1.6203
696	9.5349	5.833	12.7644	7.0048	8.4121	9.5369	8.9798	10.048	8.648
697	7.35695	9.4095	10.4413	4.6828	5.33795	6.8969	7.198	8.67975	4.9758
698	6.1046	5.0375	9.2028	5.04835	3.95775	5.3173	6.9596	7.24835	3.93195
699	6.2735	5.2265	7.51425	3.51605	4.50635	3.9707	6.6947	7.3597	5.15555
700	7.65625	12.433	9.42385	5.3278	7.9061	7.2514	7.55955	7.24415	6.65745
701	6.98305	11.744	9.64685	4.93765	5.9015	7.82435	7.2997	5.6944	6.32985
702	6.13495	8.536	5.69105	3.84815	3.95215	6.16735	6.9426	6.34445	3.83755
703	6.22405	7.528	5.6882	4.8174	4.17295	6.1738	6.74635	7.4153	4.20045
704	6.59485	11.2005	9.1749	5.18755	6.6754	6.2852	6.95315	6.7761	6.84385
705	7.7086	13.4485	13.3354	5.29125	5.3455	7.94825	7.4443	8.1158	6.44515
706	5.6795	17.719	7.512	4.76905	5.80565	6.92445	6.66915	7.29855	6.3087
707	6.6819	21.1395	7.34165	4.20625	4.97425	7.40505	6.7552	7.6124	6.5034
708	6.0794	23.2905	6.5129	3.9499	7.2339	6.7522	6.4171	5.63615	8.40245
709	6.42645	19.809	7.9804	4.66565	5.13885	6.58885	6.6837	8.24055	5.3928
710	5.03645	9.774	8.0455	3.5924	5.9712	5.45565	5.9084	5.9833	5.7653
711	4.94235	12.8355	5.63275	2.84155	6.7621	5.83485	4.89715	5.5083	4.77895
712	5.13355	9.1535	7.78685	2.55385	5.2457	3.6526	5.4456	7.2861	4.96265
713	4.7383	19.2935	5.9846	3.25665	4.5627	3.97335	5.466	5.08235	4.6033
714	4.68735	9.8285	5.21045	3.08275	4.66805	4.8324	5.07605	5.58955	5.1727
715	4.9189	11.241	5.69075	2.75245	4.42185	3.933	5.3881	5.091	4.9646
716	5.96525	11.7945	7.9736	3.8729	5.53135	6.6477	5.84305	6.1949	5.5483
717	5.843	10.7595	4.339	4.1024	4.89325	5.1698	6.03825	6.78285	5.1301
718	6.2021	14.5375	7.002	3.9395	4.6437	4.6204	5.9173	7.729	6.2962
719	5.9381	13.037	6.1159	4.6979	7.07375	6.00465	6.28485	4.9512	6.28205
720	5.93265	11.2535	7.5392	4.76825	6.0898	6.5946	6.1628	5.8805	5.9022
721	5.63215	11.721	4.84925	3.71625	4.4177	4.9495	5.4854	5.3339	4.65
722	4.61015	10.041	5.4021	3.10235	5.2732	5.42575	4.54965	5.1773	4.48185
723	5.17755	29.4365	7.3829	3.35545	6.4848	5.78005	5.3857	6.5154	5.9411
724	7.27865	19.107	7.92715	5.1233	7.92355	7.87285	7.1607	7.93375	5.47705
725	7.59855	16.1185	7.5687	5.5993	6.39655	7.6306	8.2686	8.8958	6.94375
726	6.70005	10.579	9.13075	5.53105	8.74335	7.7542	6.7036	7.41425	8.2783
727	7.8617	9.911	6.4772	5.422	8.70055	9.1702	8.3385	8.82525	9.01305
728	7.4092	15.766	11.6709	6.0037	9.3054	8.081	6.96165	5.664	7.43525
729	7.5147	13.614	8.79295	5.32255	9.27315	8.5142	7.5135	7.18035	7.09755
730	7.3662	20.2305	10.725	5.40645	8.591	8.1085	7.40955	10.95	7.40195
731	6.9157	13.9235	11.7491	5.09555	6.9702	6.8546	7.016	7.45025	7.3097
732	7.72305	8.9755	9.04725	5.9052	6.43625	8.03865	7.4685	8.16955	6.3365
733	7.3492	11.4485	5.4894	5.85535	6.71335	6.72645	7.5758	8.17685	7.573
734	3.55965	1.712	2.0528	2.54605	3.07815	4.183	3.3491	3.41845	2.3754
735	2.99765	2.109	2.73095	2.5537	3.3119	3.6559	3.5272	2.65905	3.3327
736	3.09035	3.256	3.4367	3.2987	3.85885	2.9453	3.4865	3.3094	4.63675
737	3.19075	2.0125	3.0837	2.75015	4.0884	3.12	3.123	3.63195	3.55935
738	2.9867	2.971	5.25015	3.1293	3.4891	3.0818	2.83705	2.93395	4.04035
739	3.3016	1.713	3.3079	2.9232	3.47035	2.8146	3.0175	2.553	3.83975
740	4.016	5.7195	3.9138	3.13435	5.28405	4.0567	3.5431	4.3087	4.4632
741	2.90765	5.5615	4.1905	2.8601	5.7494	4.1046	3.55	3.3379	6.98935
742	3.4752	3.716	5.85705	4.3083	4.2142	3.71255	3.41315	3.1397	4.24915
743	3.44595	3.5155	2.73875	4.4758	3.7544	3.98785	3.15855	3.64395	4.4078
744	3.12755	1.592	3.0684	3.1814	3.49645	2.945	3.034	2.9363	2.90335
745	3.55455	3.822	3.2118	3.3539	2.99775	2.61755	3.0914	3.176	3.0702
746	3.14275	4.5145	4.53485	3.32525	4.254	3.7801	2.9522	3.23095	5.04395
747	3.25645	2.9905	3.24785	4.3125	3.62815	3.3331	3.25545	2.7577	3.80205
748	3.251	1.7065	4.02435	3.579	2.14825	3.2892	3.14025	2.7797	2.2583
749	3.1462	2.0255	2.6205	3.57855	2.69405	3.16935	3.07195	3.95285	2.9273
750	3.39235	3.719	5.25175	2.9353	3.6115	3.37775	3.2293	3.2931	4.58545
751	3.1862	1.447	2.99735	3.0106	3.475	3.74815	2.62345	3.82	4.1724
752	3.44855	0.9695	4.219	3.1219	3.7186	4.0976	3.2807	3.6578	2.59535
753	3.1685	2.1385	3.9194	3.5251	3.59585	3.1172	3.37445	3.30085	3.27545
754	3.2431	4.269	3.3397	2.90005	3.5276	3.1713	3.2908	3.89415	3.13315
755	3.08905	1.3915	3.2065	4.2867	3.99095	3.48075	3.0804	3.26105	4.6232
756	3.1167	1.6865	2.8134	2.9253	3.93865	3.3364	3.04105	2.0374	3.70105
757	2.89465	0.8865	4.2735	2.96185	2.838	2.85455	3.1702	3.4594	3.20575
758	3.55625	3.9025	3.8145	3.27495	4.0332	3.86895	3.2324	3.08965	3.2579
759	3.1939	2.5125	3.8076	4.10225	3.18015	2.71615	3.3685	2.47335	2.8461
760	3.11895	1.525	2.593	2.8983	3.3486	3.89765	3.3318	3.0241	3.21975
761	3.2161	1.5315	4.2781	2.9635	3.5955	3.7907	2.81235	2.73465	2.92505
762	3.2281	1.9085	3.37015	3.1731	2.2863	3.4629	3.33	2.97905	2.46235
763	3.15505	1.3175	3.0126	2.6568	2.48265	3.57115	2.8019	2.608	2.83405
764	3.25915	2.015	5.2885	3.3278	2.96845	3.11715	2.87275	2.9927	3.1964
765	3.32545	3.8065	4.2438	3.7729	3.01045	3.0942	3.18965	3.64795	3.2324
766	3.27475	7.0575	1.9272	2.9817	3.7093	3.22675	3.30975	2.9324	4.2514
767	3.2784	2.802	4.00345	4.13995	4.5405	3.7744	3.21815	3.3279	2.7305
768	3.111	3.642	3.5067	3.81155	4.1867	3.7806	3.5716	3.37115	4.14335
769	3.30745	3.564	2.9285	3.262	5.10655	3.69795	3.776	3.588	5.30355
770	2.76985	4.95	2.6073	3.0792	3.71225	3.3782	2.7434	2.5751	4.07405
771	3.3999	3.2125	2.5855	3.8228	3.60905	3.22085	3.11105	2.8109	3.9749
772	3.01755	5.0935	3.06465	3.84335	3.19045	2.9755	2.78525	2.63135	2.5009
773	3.3168	1.8245	3.1532	3.0897	3.74905	2.9902	3.61015	3.52815	3.11965
774	3.2849	2.112	4.79915	2.67275	3.18165	2.2932	3.4861	4.11595	3.17755
775	3.2574	4.117	3.5186	3.41935	2.8476	2.5969	3.6102	3.70555	3.6875
776	3.12885	1.896	2.86425	3.01265	2.2769	3.61265	3.238	3.3224	2.96115
777	3.21905	2.0785	4.35115	2.2467	2.665	2.11775	3.07745	3.20135	2.94685
778	2.9176	4.1025	3.8396	2.6702	2.7905	2.5105	3.12135	3.46785	3.47555
779	3.45675	2.01	3.64415	4.2397	3.76315	3.4262	3.26895	3.7792	2.87455
780	3.21685	1.4795	3.50065	4.15365	2.6339	4.34095	3.01805	3.6436	3.36075
781	3.15085	2.2135	2.73575	3.4874	3.96535	4.3204	3.73145	3.39675	3.08925
782	2.9852	2.229	1.9839	3.31015	3.27895	3.74765	3.11975	3.5012	2.8284
783	3.465	5.243	3.9088	3.55035	2.8007	3.47385	3.484	2.58915	2.98755
784	3.3068	3.5265	2.79425	3.9618	4.3717	3.69765	3.07355	3.0368	3.9395
785	3.60125	2.1155	3.8929	3.601	2.1105	3.4235	3.69035	3.96255	3.0035
786	2.91625	2.406	3.3997	3.3487	3.35025	3.22865	3.029	3.7698	2.3312
787	3.04815	0.812	3.4915	3.06575	2.65365	3.2273	3.19515	3.85045	2.70965
788	3.3574	1.865	3.2689	2.5755	2.64685	2.8272	3.27395	3.4891	3.3018
789	3.1478	1.4875	3.69785	3.4338	3.648	3.0598	3.1301	3.3672	3.93945
790	3.2259	1.105	2.68875	2.86265	3.2363	2.7587	3.2053	4.14155	3.2189
791	3.2344	2.477	3.258	3.30985	2.0707	2.7774	3.29865	3.0632	3.3665
792	3.0114	1.819	5.27885	3.73505	3.26715	3.4248	3.4348	2.6418	3.44835
793	3.1215	5.273	2.1968	3.77855	3.0299	3.4643	3.44945	3.40605	3.4351
794	3.27215	2.732	2.5989	2.65935	2.9042	3.69525	3.30655	3.41525	2.84275
795	3.36245	1.236	3.1114	2.58295	3.3462	2.82825	2.55585	3.0101	2.96885
796	3.41545	2.8995	2.44785	3.0797	3.4371	3.7258	3.4125	3.376	3.383
797	3.4018	4.2055	1.8439	3.66775	2.6056	3.86635	3.32605	3.79005	2.9155
798	3.3396	0.9795	2.63075	3.6017	2.99785	2.3382	3.63465	2.53685	3.0194
799	3.03825	1.671	1.7458	3.13445	3.5918	3.69575	3.1181	3.0378	3.9102
800	3.1542	2.7695	5.0421	3.5083	3.34055	2.80235	2.90095	2.2548	3.8366
801	3.27415	2.816	3.0943	3.6929	3.8904	3.233	3.6879	3.91985	3.40775
802	2.8375	2.7	3.9841	2.3514	2.7434	3.5132	2.4401	2.77835	3.0994
803	3.55435	3.1625	3.21345	2.7838	3.6855	3.8142	3.2839	5.183	3.0629
804	3.43425	5.9125	4.32575	3.55815	2.7257	3.8075	3.42075	2.7418	2.61515
805	2.5864	3.3895	1.753	3.0283	3.3187	2.8831	2.7833	2.56845	3.39145
806	3.1104	1.668	2.4659	3.77445	3.3714	2.9468	2.81865	3.03145	4.0717
807	3.1466	2.214	2.06785	3.14675	2.6447	3.2112	2.91255	3.00745	3.71515
808	2.9736	1.7925	1.7174	3.32895	3.6701	3.28615	3.1961	2.6134	3.8648
809	3.336	4.909	4.4627	3.70315	3.97285	3.5438	3.57415	3.60455	4.5649
810	3.4364	5.9085	4.4889	3.8436	3.57405	3.55735	3.33955	2.96665	2.94625
811	3.6009	1.037	4.4615	3.4916	3.36845	4.03635	3.5875	3.64055	2.92075
812	3.09425	3.061	3.4581	3.38905	4.18275	3.60225	3.375	3.2541	4.31895
813	3.06485	1.84	2.59595	2.9999	2.34355	3.34965	3.5166	2.84835	2.91385
814	3.24455	8.2665	3.86755	3.0138	3.80665	3.7017	3.7009	4.16135	3.99375
815	3.13725	2.915	2.16335	2.89745	3.466	3.8938	3.31445	3.9626	3.8743
816	3.49785	2.272	1.90095	3.83115	3.65445	3.0846	3.05905	2.43965	4.0926
817	3.8702	3.203	3.72945	3.1714	2.87875	3.38885	3.7871	3.6216	3.48015
818	3.819	0.9745	2.05445	3.20285	2.79395	3.5794	4.0575	3.99875	2.7499
819	3.0969	3.5135	3.43065	3.4323	3.74675	2.6107	3.14465	2.84785	3.05695
820	3.5719	1.318	3.05175	2.32195	2.4508	2.10485	3.2776	3.71565	3.0279
821	3.01845	2.676	2.8691	3.6243	2.1225	2.64795	3.00495	2.4967	2.04785
822	3.4002	3.1645	4.06985	3.74975	3.00995	4.41835	3.2987	4.18405	2.4581
823	3.23225	3.0615	4.18135	4.27845	3.41085	3.4038	3.49525	3.36545	4.309
824	3.0464	2.034	2.2147	3.5636	3.33965	3.20505	3.60995	3.4888	2.9992
825	3.4356	2.8095	4.6881	3.2257	3.0254	3.48275	3.39815	2.89515	3.68315
826	3.09855	3.458	2.97245	3.5483	3.1437	3.3408	3.2325	3.9901	3.53005
827	3.0995	1.818	4.0554	3.27375	2.94375	3.31725	3.1105	3.3057	2.69865
828	3.2256	1.867	4.80645	2.8516	2.4345	2.55315	2.8799	2.89245	3.28475
829	3.0716	4.422	2.9671	3.42515	1.9893	1.6665	2.72525	2.55415	2.73265
830	3.2204	3.9135	2.37605	3.16775	3.64875	4.07305	3.5755	4.03785	2.9788
831	3.10415	3.049	3.5111	4.27105	3.2488	3.52435	3.4547	4.24305	2.64855
832	3.4427	1.88	4.0024	3.2923	3.679	4.0652	3.6026	3.38005	2.6105
833	3.2112	2.409	4.2789	2.7275	3.53145	3.41665	3.2157	2.3603	4.2027
834	2.9713	1.565	1.3787	2.4723	3.1019	2.97695	3.01565	2.1717	3.71115
835	2.9633	4.141	2.7581	3.01885	3.1272	2.7064	3.1662	2.93525	3.8191
836	3.5219	3.539	3.4764	3.2807	3.85945	3.16915	3.18225	3.20065	3.1441
837	3.08455	1.9885	4.6997	3.78095	3.7502	3.2982	3.2247	3.67785	3.44735
838	3.033	2.114	2.89895	2.9654	3.1819	2.84115	2.70675	2.74045	3.21855
839	3.07715	1.5255	3.5607	3.03365	3.6385	2.64995	2.59575	2.4233	2.2418
840	2.64885	1.9455	1.2245	2.7048	2.60765	2.53735	3.1447	2.84775	2.87155
841	3.0198	2.176	2.42155	2.41705	2.9245	3.4367	3.0623	3.2302	3.27055
842	4.8223	2.1105	7.74745	5.57915	3.9625	4.90165	4.8262	5.4002	5.00465
843	5.0623	4.9795	3.5699	6.00145	4.90895	5.5588	5.40175	5.2902	4.9405
844	5.16205	2.5445	5.726	5.76985	6.1102	4.9132	5.4593	4.8921	6.52115
845	5.21675	4.2665	4.9645	6.0137	5.4814	4.8609	4.798	5.76155	5.65725
846	5.2153	3.888	5.47765	5.06395	5.3383	4.8664	5.32185	4.83165	5.8445
847	5.7312	3.258	5.5289	6.4877	6.1343	5.6608	6.2229	6.2133	4.49595
848	4.77895	2.8345	5.86065	4.71205	5.96095	4.8692	5.0777	5.8988	5.94505
849	5.3069	1.9845	9.862	5.4863	5.25675	5.78925	5.39775	5.5311	4.89575
850	5.2983	2.329	5.26405	5.6532	6.29405	6.1213	5.74625	6.2136	5.15235
851	4.6935	2.863	7.9885	4.8033	5.9029	5.32165	5.06655	5.87935	5.4787
852	5.2101	4.5905	6.90565	5.82375	6.26475	5.0807	6.07315	5.7556	6.62415
853	5.19405	1.4305	4.2656	5.7867	5.071	5.67045	5.8931	3.95535	4.46345
854	5.2913	5.324	5.77245	6.94695	6.67925	5.77235	5.73965	5.57595	6.6636
855	4.76475	1.5505	5.4703	4.48505	5.28655	5.2238	5.2681	4.95615	4.4969
856	3.1009	1.975	2.45955	3.2995	3.926	2.5428	3.1796	3.07395	3.92845
857	2.75735	1.292	1.92715	2.6177	3.1825	2.80505	2.7423	3.1796	3.38035
858	3.2605	1.865	3.52545	3.4899	3.8949	3.0086	3.2723	2.9555	3.7933
859	3.19065	2.298	2.2599	3.8121	3.8084	3.5135	3.0852	3.48725	3.2319
860	3.17555	3.7455	4.1141	2.54815	3.21215	3.0564	3.3442	3.59925	2.6276
861	3.2758	1.2155	2.86455	3.412	2.60525	3.117	2.8428	3.61065	2.219
862	3.1929	1.1345	2.00755	3.14595	2.12905	3.63665	3.4063	3.36245	2.4905
863	3.02515	1.627	1.84295	3.61625	3.4043	2.93965	2.80325	3.486	3.82815
864	2.89525	2.3785	2.627	3.4541	4.0967	3.3467	3.46015	2.95255	3.2434
865	2.63575	0.919	2.81645	3.5754	3.7028	3.01665	2.4498	2.9543	3.3995
866	3.1046	3.4015	2.7324	3.102	3.5979	2.9997	3.2321	3.1615	3.446
867	3.3205	2.0285	2.61185	3.5997	3.74175	3.357	3.45495	3.19765	2.94535
868	2.7602	2.68	2.0852	3.18565	3.1296	3.032	3.0157	2.34295	3.5557
869	3.15265	3.418	4.0649	3.0805	2.99935	3.49145	2.8484	3.87315	3.8273
870	3.14145	1.722	4.0444	3.267	3.8289	3.0672	3.34165	3.1124	3.1768
871	2.93065	2.087	2.59375	3.0592	3.5849	2.8078	3.4049	3.24125	3.43465
872	2.9862	2.7235	3.6782	2.8947	3.22365	3.1085	2.7103	3.25025	3.8047
873	3.31685	2.6655	3.89825	2.87345	3.22885	3.13025	3.18505	3.65585	3.52705
874	2.9618	1.3015	3.86265	3.4333	4.17275	3.6016	3.0913	3.4187	3.88105
875	3.43925	2.076	4.3921	3.2128	2.62205	3.03045	3.60315	3.80585	2.03295
876	3.637	2.2335	5.9261	5.33	3.1855	3.9197	4.05045	4.45475	2.95645
877	3.27455	2.67	3.1027	3.1314	2.98095	3.92925	3.5026	3.36525	3.55575
878	3.00455	2.054	2.9776	2.3801	3.2204	3.71535	3.3179	2.83105	3.6714
879	3.5329	4.434	6.02785	2.75245	3.6752	4.4513	3.76485	3.472	3.4826
880	3.18195	3.9035	5.1706	2.5899	2.217	4.0385	3.36905	3.50945	2.3978
881	3.30155	2.081	2.7978	3.8716	2.3325	3.6893	3.946	4.39645	2.12335
882	3.4561	3.704	3.3095	3.8618	2.77205	3.1729	3.4505	3.15505	2.68285
883	3.21395	1.874	2.36615	3.21415	2.27315	2.96595	3.18	3.0585	2.80345
884	3.10445	1.9905	4.65475	2.8967	3.15265	3.6523	3.33215	3.2067	2.8379
885	3.7562	2.1075	4.5739	3.0429	2.50315	3.2403	3.3798	3.91575	2.58575
886	3.22055	1.5115	1.6931	3.5228	3.94335	3.0706	3.7582	2.7993	4.22685
887	3.26865	6.6845	3.4665	2.4948	3.081	3.21505	3.43405	2.57985	3.7799
888	3.40455	3.3735	5.32425	3.88215	2.02505	3.7082	3.42935	3.49935	3.26755
889	3.2016	4.949	4.0782	3.3139	3.33985	3.4298	3.42155	3.42615	3.00665
890	3.2431	5.2955	4.15155	3.40775	3.4457	3.9541	3.14825	2.9702	4.8941
891	3.3779	1.212	5.35285	3.7812	3.2932	4.34105	3.98505	2.50475	3.01985
892	3.27165	1.747	4.7393	3.0523	4.55795	3.40605	3.0713	2.4083	4.0756
893	3.39645	2.6975	4.52825	3.94385	3.3372	4.7378	3.38115	2.6625	3.0285
894	3.30315	2.348	3.53545	3.09175	3.14855	2.63605	3.02115	2.8974	2.9214
895	3.098	4.2175	2.6455	3.0922	2.80405	3.67085	3.32595	2.21645	3.0264
896	2.83295	1.1605	2.635	2.1732	3.1106	3.0616	3.4382	1.81505	2.8106
897	3.05835	1.2525	3.59085	3.6429	2.62175	3.11815	3.4223	2.0801	3.7148
898	3.21085	2.7295	3.6728	3.15425	4.611	3.39285	3.13355	1.81585	3.30175
899	3.33855	1.506	3.432	2.9681	3.39235	3.44595	3.5791	2.20275	3.23615
900	2.8804	1.9245	2.08155	2.67105	2.4772	2.97935	2.76675	1.56295	2.80045
901	3.3838	4.246	1.46175	2.73435	3.16795	3.58025	2.9916	2.1315	2.90115
902	3.1527	2.0345	4.77345	3.08025	3.57705	3.2148	2.8471	1.79545	4.0559
903	3.3903	1.593	2.2479	3.1291	2.587	3.7289	3.3634	1.3393	2.81215
904	3.1881	4.509	4.0983	2.56615	2.2838	2.88265	3.4285	1.5505	2.9351
905	3.2631	3.773	3.8655	3.7205	3.1396	3.49345	3.36365	2.54385	2.5706
906	3.4474	1.8545	4.02665	3.7526	3.24575	3.9976	3.5341	2.30815	3.12245
907	2.21955	5.493	3.2457	2.17505	3.33565	2.20545	2.6	1.2473	2.42505
908	2.18545	1.3545	3.69765	1.2208	1.91365	2.78845	2.44535	0.87945	2.76765
909	2.33225	2.1375	2.46535	2.3394	1.4366	2.24935	2.4989	1.3165	1.7605
910	2.3198	3.7965	2.6345	2.48415	2.3806	2.4392	2.11695	0.9947	2.1524
911	1.9272	2.2835	2.2523	2.03515	1.7068	1.81225	2.2306	1.06335	2.60235
912	2.3724	2.5785	1.9552	2.55715	2.58905	1.8496	2.2758	0.95715	2.09505
913	1.7836	2.0095	2.41975	2.28715	2.18895	2.28995	2.0516	0.8369	2.55285
914	2.193	5.1305	4.27375	2.24615	2.42335	2.36555	1.87265	1.2149	1.8156
915	2.278	5.6685	1.71465	2.6237	2.26275	1.8485	2.4312	1.50845	1.74895
916	2.40325	5.4485	2.77945	2.39695	1.9537	1.81505	2.43195	1.2468	2.2719
917	1.96635	4.533	1.70925	1.10885	1.75445	1.5191	2.13705	1.5402	2.3062
918	2.31725	1.1145	2.69655	2.1602	1.71365	1.78545	2.15055	0.7874	2.1392
919	2.14405	1.925	2.3269	2.23505	2.16095	2.72595	2.4712	1.0934	1.8975
920	2.25265	1.625	2.40125	2.67465	2.3035	2.1259	2.9011	1.4495	2.04945
921	2.2372	3.031	4.0029	2.4397	2.48715	2.06705	2.34545	0.98295	2.157
922	2.23105	2.6225	3.2045	2.99875	1.9596	2.4526	1.7662	0.57775	2.70115
923	2.2688	2.015	1.8884	2.1553	1.98955	2.77155	2.48175	0.94175	2.40985
924	3.18475	0.8545	4.69775	2.8618	3.56195	2.21305	3.27125	1.1876	3.6768
925	2.96065	3.73	3.33285	3.32975	2.66075	3.51825	3.20925	2.11945	2.98985
926	3.21205	1.2465	2.65155	3.25195	3.6027	3.3743	3.10495	1.5697	2.3549
927	2.97765	0.797	2.59345	2.86025	3.5792	3.16685	2.93275	2.0237	3.23005
928	2.9764	1.262	2.25355	2.94365	3.75605	2.61525	2.616	2.27055	2.9607
929	2.8209	3.751	3.15065	3.03855	3.5561	3.3194	2.95655	2.4143	3.67755
930	3.31435	3.432	3.7297	2.83935	3.86645	2.9373	3.0402	2.6123	3.26655
931	3.06065	4.3105	3.6348	3.11385	3.463	3.3111	3.21845	1.8982	4.076
932	3.48535	5.889	3.1997	4.06945	3.6825	3.81185	3.28925	2.0785	3.2994
933	3.1239	2.247	2.7398	3.7245	3.36	3.203	3.3304	1.6943	2.59225
934	3.1957	2.5985	4.1956	3.8502	3.09965	3.20655	3.06275	2.11775	3.1076
935	3.0087	1.3345	4.10905	3.7365	3.9308	3.31435	3.46475	2.0382	3.6828
936	3.33045	3.2195	3.49715	3.06585	3.4977	3.1665	3.24475	2.21815	4.4005
937	2.7309	0.7805	4.39085	3.29585	2.0031	3.27125	3.26395	2.6206	2.04215
938	3.20755	3.636	3.90245	3.0124	2.60765	2.83175	3.92425	1.748	2.5235
939	2.09585	4.1975	3.0551	2.3573	2.321	1.57815	1.9395	1.60875	2.1713
940	2.0859	2.8345	0.7046	2.18255	1.5933	2.0975	2.0894	2.3765	1.7067
941	2.12025	1.0225	2.80395	2.1492	1.82955	1.95365	2.01045	2.526	2.06845
942	2.13385	1.5005	1.055	2.72425	2.4271	2.0688	2.259	2.3581	2.51655
943	2.14445	2.3905	3.1814	2.5013	3.07875	2.2978	2.0487	3.2143	3.02075
944	2.17225	2.2505	2.2593	1.8151	1.7796	2.19705	1.84305	3.0686	2.5947
945	2.1808	3.622	2.05405	2.7015	2.4679	2.2348	2.43155	1.9543	2.6483
946	2.23535	4.309	1.60345	2.1682	2.91475	2.14595	2.27615	2.88705	2.84185
947	2.03805	4.164	1.69975	2.1448	1.65065	2.0039	2.11555	2.06965	2.4696
948	2.12325	3.0245	1.44195	2.381	1.6682	2.33705	2.27725	2.2147	1.4479
949	2.02955	1.5615	1.51325	2.13265	2.24285	2.4846	1.8254	2.3427	2.3835
950	1.73815	2.381	0.8037	2.50115	2.2392	1.792	1.71995	1.86905	2.7546
951	2.1491	3.2445	1.9999	2.40655	2.59575	2.07305	2.10095	2.242	3.09865
952	2.00215	7.236	2.8053	1.79845	2.749	2.18225	2.27735	2.13625	3.29755
953	2.1925	5.5815	2.04365	1.94295	3.0087	2.16145	2.14085	1.71835	3.1976
954	2.18635	6.2385	1.85825	2.14155	2.44495	2.1602	2.0482	1.6751	1.98995
955	2.1491	0.8615	2.23265	2.0183	2.15855	2.81085	2.18805	2.28285	2.08615
956	1.99945	4.952	2.40805	2.7113	2.21795	2.44495	2.1771	2.3715	1.9584
957	2.2174	3.4275	2.5188	2.35705	2.28205	2.3241	2.63405	1.76285	2.7036
958	2.16855	3.692	2.786	2.28885	2.5636	2.38625	2.1102	2.591	2.5917
959	2.13225	2.9245	2.20275	2.0993	2.3164	1.9757	2.07225	3.1634	2.34975
960	2.1978	2.1575	2.7898	2.10455	1.6484	2.19585	2.4735	2.41675	1.90365
961	1.9772	3.439	1.8488	2.7644	2.0707	2.1495	2.1514	2.25625	1.7875
962	2.1019	3.22	2.2417	2.16105	1.88505	2.20535	2.06895	1.6174	1.95875
963	2.0333	5.1205	1.0278	1.9989	2.32595	1.9161	1.80895	1.5461	2.3721
964	2.0442	2.4445	1.2175	1.3245	2.12575	1.88565	1.73155	1.35865	2.30015
965	1.8739	1.4695	1.33725	1.95285	2.20315	1.5945	1.90655	2.3987	2.72745
966	2.15295	2.044	1.8727	1.99195	2.5367	2.20035	1.7934	2.16105	1.6182
967	2.16505	2.3285	2.76245	2.48895	2.29595	2.16325	1.78725	1.91665	1.76755
968	1.8575	3.4365	1.3027	1.9727	2.2259	2.1876	2.07115	2.25415	2.1548
969	2.1548	2.302	1.45645	2.0576	1.6739	2.3186	1.8915	1.951	1.6101
970	1.85335	4.67	1.58375	1.4126	1.5534	2.23405	1.93245	1.6508	2.03435
971	1.9803	3.5875	1.70495	1.9068	2.1079	1.69495	1.82335	1.88435	2.05925
972	2.0866	2.68	2.98455	1.9071	2.59675	2.10185	2.08075	2.0958	2.44505
973	2.021	1.8875	2.6871	2.05615	1.12495	1.96565	1.81265	2.4954	1.5568
974	2.0309	1.4765	2.6956	1.751	1.13545	1.86115	1.9744	2.91215	1.62985
975	2.2612	1.657	1.99575	1.82695	1.3505	2.03965	1.86645	1.73875	1.3343
976	2.00725	2.387	1.87215	2.11265	1.6139	2.51215	2.1873	2.2464	1.4897
977	1.787	5.627	2.34915	3.0406	2.2416	2.28995	2.19515	2.58145	2.3557
978	2.1284	1.375	2.7376	2.40195	1.51515	2.24405	2.12245	1.6837	1.31295
979	1.8786	1.4615	2.5165	1.77475	1.2749	1.9603	1.55725	1.73325	1.1986
980	2.1796	0.812	2.8677	1.9633	1.6057	2.2349	1.6799	1.75255	1.588
981	1.9148	0.932	1.8376	1.7404	1.2886	2.1518	1.9974	2.2964	1.8025
982	2.9776	1.621	5.4935	2.7966	2.5055	2.8261	3.4716	3.1728	2.6158
983	3.02715	2.291	3.8236	1.5264	2.1759	2.7611	2.8532	2.83225	2.4267
984	3.2083	2.262	3.0752	2.8388	3.06185	2.9321	2.9024	3.59705	2.53645
985	2.91885	4.551	2.43085	2.7381	2.07585	2.58075	2.9131	3.4282	1.98895
986	2.6922	1.8855	1.6432	2.346	2.27165	2.4136	2.62905	2.60265	2.7127
987	2.9506	2.6565	3.26685	3.1076	3.43545	2.85095	2.98365	3.07565	2.9694
988	3.1411	9.256	2.57935	3.17615	3.6929	3.07815	3.3143	3.1978	3.61935
989	3.5044	2.711	2.7651	2.97175	3.00355	2.64325	3.26555	3.04875	2.91805
990	3.2355	7.0435	2.46505	2.95375	3.0291	2.5285	3.0635	3.82345	2.5272
991	3.28315	4.1305	3.25785	3.2709	2.7309	3.5909	3.7843	3.36025	3.78445
992	3.0607	5.8665	3.0847	3.05755	3.32285	3.9869	3.3107	3.52895	2.96735
993	3.1728	2.7265	4.6175	3.92185	2.59345	3.29125	3.07335	2.79075	3.1575
994	3.5155	2.226	3.72195	3.5442	3.0467	2.6819	2.8472	3.11605	3.30155
995	3.10725	3.655	4.19015	3.72405	2.3395	3.4824	3.5231	3.4707	2.7154
996	3.1759	8.73	3.10625	3.91065	4.04785	4.37245	3.64075	3.58635	4.7185
997	3.25325	2.2065	3.5932	4.4275	2.77395	3.88815	3.3295	3.0079	2.54665
998	3.2404	5.1585	2.23565	3.6647	2.8322	3.81075	3.1792	2.744	2.7389
999	3.0845	2.1475	2.13445	3.34675	2.4382	3.36725	2.9445	2.785	2.2338
1000	3.3292	1.235	1.45265	3.62955	3.2566	2.92455	3.0594	2.6148	3.23495
1001	2.7968	3.6635	1.95535	2.7293	2.91285	2.9922	2.61815	2.52015	3.5869
1002	3.25415	4.3395	4.8668	4.0004	3.34145	3.27485	2.80035	3.08435	3.9559
1003	3.12855	1.5245	4.44165	2.8898	3.13155	2.9516	3.33685	4.3309	4.1421
1004	3.2907	2.168	3.02755	3.40975	4.16395	2.99325	2.97715	2.61905	3.4974
1005	3.246	6.6025	2.361	3.80645	3.6316	3.63425	3.2559	3.39395	3.86795
1006	3.3981	3.3625	3.9674	3.01095	3.91945	3.0215	3.2464	2.80115	3.0944
1007	3.0523	2.814	4.1997	3.4887	3.6424	2.95245	3.6778	3.33985	3.64295
1008	3.3559	6.34	5.3216	3.57825	2.2311	3.494	3.49525	3.0776	2.5051
1009	3.27115	5.965	4.26605	3.34555	3.6032	2.974	2.8173	3.2962	3.7518
1010	3.57045	4.249	4.0303	3.8593	3.39785	3.4055	3.7015	3.30365	3.04755
1011	2.9749	2.5085	3.9652	3.48525	2.68745	3.1816	3.6619	3.6514	2.80035
1012	3.40965	3.9075	3.86185	3.885	2.22435	3.0983	3.34465	3.4275	3.0264
1013	3.32575	7.3845	2.89465	3.22985	3.29145	3.0965	3.7163	2.98785	2.8148
1014	3.116	3.716	2.83645	2.7025	3.32135	3.45365	3.1828	3.6984	3.5815
1015	3.3264	4.6405	3.98935	3.24435	3.7311	3.4563	3.3383	3.7971	2.6493
1016	3.45265	2.488	3.00695	3.07075	3.0136	3.38165	2.8106	3.5888	3.53235
1017	3.48665	2.878	1.8938	2.7377	3.60275	2.9155	3.74015	3.46165	3.1086
1018	3.0624	3.0735	3.4549	2.75945	3.19805	2.5884	2.70605	3.76515	3.359
1019	3.23655	3.165	3.4724	3.0549	2.6018	2.7889	3.70735	2.9959	2.88495
1020	3.4494	5.0335	5.23985	2.9168	1.97245	3.04345	2.99165	3.8674	2.67815
1021	3.10795	3.7365	2.15955	3.56655	3.66815	2.8502	2.9999	1.85405	3.07675
1022	3.28885	1.789	4.56815	3.062	2.51015	2.6651	2.8334	3.2339	2.89495
1023	3.29475	3.807	3.84755	3.1813	2.86715	3.55775	3.6028	3.25105	2.66775
1024	3.2151	11.9625	2.9025	3.6995	3.2698	3.27595	3.551	2.49665	3.51975
1025	3.0957	1.614	2.48475	3.2345	2.1821	3.6189	2.9712	2.56315	2.2907
1026	3.20295	3.0915	3.3824	3.4727	2.6026	3.2718	3.13975	2.6854	2.59735
1027	3.20025	1.7165	4.1716	3.23615	3.3842	3.11745	3.15365	2.88425	3.9793
1028	2.79675	1.968	2.64295	2.15985	1.99435	2.8757	2.56805	2.40825	2.7651
1029	2.75745	1.184	2.0199	2.659	2.0956	2.5871	2.7099	2.8062	1.6527
1030	2.8838	3.0275	2.5168	2.6711	2.887	3.00365	2.49995	2.6053	2.85495
1031	3.0093	1.6415	3.13735	3.119	1.57205	2.97585	2.49155	3.45155	2.4268
1032	2.8252	2.547	2.8224	3.2606	3.36075	2.9883	3.0342	3.2343	2.4255
1033	3.2566	1.5675	3.19305	2.91375	2.03555	3.0739	3.2588	2.5485	2.71265
1034	2.88265	1.649	2.55425	2.76015	1.34915	2.7163	3.1819	2.69165	1.7508
1035	2.87895	2.418	1.83895	2.2877	2.9205	3.1257	2.3801	3.0102	2.6513
1036	2.60055	2.8855	2.4498	2.22255	3.2397	3.12685	2.7912	2.2583	2.7061
1037	2.89855	2.9275	2.77075	2.8827	3.7789	3.06195	2.8378	3.27255	4.4252
1038	3.37515	1.8455	3.018	3.8122	2.87535	3.40045	3.67405	4.03475	3.23095
1039	3.30165	3.5895	2.087	3.32865	2.7707	3.65425	3.1579	2.6629	3.2864
1040	3.1278	4.748	4.04255	3.442	4.64595	3.88895	3.44275	3.29365	3.62085
1041	3.0716	1.6335	2.2863	3.2487	2.55435	2.20285	3.38845	2.93975	3.09505
1042	2.95355	1.576	3.23815	2.83755	2.7003	2.88615	3.4	2.82675	2.7671
1043	3.1482	6.786	3.09715	3.28885	3.4643	4.49135	3.29435	3.2873	2.62865
1044	3.1329	7.8915	3.248	3.26105	3.6889	4.48465	3.2924	2.9715	3.0353
1045	3.4108	4.0225	2.14985	3.41675	3.07195	3.4048	3.1092	4.3993	3.5569
1046	3.39285	8.8965	3.90925	3.06505	3.1243	3.9214	3.5791	4.6954	3.78895
1047	3.1548	4.193	2.9781	3.40515	3.11985	2.16745	3.3357	3.87865	2.68755
1048	3.2445	6.5395	2.55265	2.59935	2.9354	2.99375	3.1722	3.03345	2.66465
1049	3.02805	7.2455	2.34585	2.701	3.43895	3.14415	3.6086	2.65235	3.54565
1050	3.3203	2.8905	2.93715	3.22635	4.5098	3.83385	2.99045	3.19165	3.48305
1051	3.10335	3.5675	4.313	3.64105	4.398	3.08475	3.128	3.6624	3.40935
1052	3.34035	8.5	2.5575	3.25375	4.48325	3.43835	3.0722	3.35555	4.99165
1053	3.0127	3.8335	3.5205	3.8146	3.0079	3.4463	3.0139	3.2408	1.8183
1054	3.0756	2.295	4.56615	2.91025	3.02225	3.1199	3.06685	3.48775	2.6438
1055	2.75595	4.6115	1.8253	2.6572	2.75355	3.2301	3.2012	2.34975	3.9038
1056	2.6785	6.7285	4.2615	3.11035	2.7857	2.77815	2.3986	2.33375	2.8547
1057	2.6335	4.3445	1.52125	2.6326	2.97565	3.041	2.56605	2.84745	2.87345
1058	2.94185	5.217	2.9571	3.5298	2.9096	2.92535	3.22125	3.23485	2.0825
1059	3.1292	7.7385	3.4911	2.8246	3.2444	2.90355	2.96825	3.23285	3.2827
1060	3.3299	4.004	5.50415	3.64255	3.6077	2.6699	3.2366	2.9374	3.62015
1061	3.05125	9.9015	2.57965	3.056	3.77515	3.12075	3.44375	2.82325	3.69675
1062	3.3089	3.029	4.84675	2.84485	3.1952	3.0708	3.0446	2.67835	3.45885
1063	3.12265	9.426	3.04105	3.7387	3.31945	3.1671	3.6379	3.31845	3.67035
1064	3.3216	11.5345	4.4081	3.03265	3.24865	3.71505	3.27275	3.4798	3.41805
1065	3.40585	4.31	4.10615	4.0004	2.23565	3.8661	3.10675	3.56155	3.3438
1066	3.3522	4.568	4.24905	3.45355	3.0438	3.52255	3.3948	2.9882	2.76255
1067	3.262	6.294	3.68225	3.80675	2.70115	3.90135	3.09355	2.68	3.20915
1068	3.3301	11.6445	3.5627	3.429	3.80235	3.80725	3.4456	3.97875	3.5745
1069	3.2771	12.407	4.55115	3.8635	4.2125	3.5376	3.2585	3.08635	4.3195
1070	3.04515	8.0475	4.7666	3.622	2.72485	3.584	3.32695	4.58335	2.99945
1071	3.18085	2.731	4.3605	2.64925	2.5594	2.55475	3.1457	2.9245	3.1545
1072	3.21045	4.2095	3.06295	2.4781	2.40945	2.9547	3.4393	3.1775	2.9308
1073	3.1233	9.397	2.12655	3.4304	2.79945	3.5079	3.2007	3.23475	3.14505
1074	3.2995	4.185	3.21175	3.142	2.60315	2.43005	3.80575	3.55865	2.97565
1075	3.14695	8.417	1.8353	3.10865	2.64625	3.48675	3.67295	3.79015	2.45895
1076	3.1723	3.487	2.36915	3.4144	3.1844	3.746	3.52025	3.79375	3.8355
1077	3.1959	2.369	5.3436	3.29635	3.30135	3.8876	3.8661	3.57015	3.12285
1078	3.34825	9.269	1.62585	4.66275	3.4734	3.6772	3.5469	3.6891	3.2687
1079	3.04145	5.8295	4.5068	2.6342	3.39745	2.43705	2.84975	3.71805	3.36725
1080	2.82605	7.005	1.5693	2.7121	3.53955	2.8657	3.3084	2.7033	3.35615
1081	3.0282	13.4245	3.15995	4.04385	4.3975	3.61405	3.0807	3.75445	3.8693
1082	3.70605	5.438	4.04615	3.3275	3.02585	3.8702	3.94345	3.97685	2.42325
1083	3.22025	3.0185	2.6031	3.0149	3.58385	3.63435	3.16555	4.0084	3.12225
1084	3.27805	6.377	4.20365	3.0812	3.5564	3.5437	3.51445	3.164	3.86935
1085	3.10085	2.3185	1.576	2.5298	3.122	3.0472	2.84775	2.8535	3.305
1086	4.28655	5.297	5.82765	4.0385	3.3602	4.6991	4.43025	5.15775	4.89655
1087	3.74005	4.315	3.8127	4.36325	3.90665	4.66055	3.7467	3.796	4.5732
1088	4.24815	6.5605	6.1928	5.02355	4.8076	4.3979	3.86585	4.9598	4.32545
1089	3.92805	1.865	4.2676	4.281	4.05655	3.5882	3.8769	3.92305	4.48
1090	4.59035	1.306	5.4708	5.37825	4.31905	4.4766	4.85745	6.1354	4.19555
1091	3.90385	3.4825	6.13595	4.8011	4.06865	4.4244	4.5208	3.6312	3.8786
1092	3.05385	2.849	3.61645	2.7021	2.21095	2.8184	3.41485	2.92705	2.8279
1093	3.27425	1.6805	3.34555	2.76895	2.5739	2.0589	2.72995	3.59085	2.9649
1094	3.15925	1.3015	3.274	2.8493	2.4307	2.2017	3.4858	3.25365	2.3756
1095	2.96775	2.9005	3.29505	2.58935	2.18715	2.89	3.00125	2.2133	2.82935
1096	2.97445	2.385	1.33835	3.2208	3.12535	2.631	2.84185	2.60315	2.89275
1097	3.3933	2.1535	3.9349	3.2696	3.33295	3.55965	3.752	3.5281	3.26705
1098	3.061	2.149	3.4808	2.9245	3.18375	2.92545	2.5127	3.3166	3.54615
1099	3.309	3.6555	4.1255	3.0902	1.8502	3.18135	3.1602	3.19255	2.1472
1100	3.1888	2.298	1.0543	3.0692	2.91585	2.92035	3.4697	3.90995	2.4953
1101	2.97115	0.9615	3.7457	2.8697	2.9229	3.25535	3.1304	2.76985	2.60545
1102	2.94275	2.1825	3.13765	2.8607	2.2545	2.97875	3.07265	3.12285	2.0549
1103	2.99155	1.1125	1.9492	2.8346	2.4513	3.0884	2.4827	2.91855	2.66905
1104	2.04505	7.255	0.45725	2.72815	1.9244	1.54675	2.24435	3.12385	1.5373
1105	1.9406	1.5555	1.9839	2.1667	1.2393	1.74795	1.4681	1.8173	1.2109
1106	2.05145	1.68	1.53055	1.7547	1.54315	2.32215	2.01045	1.7409	1.63815
1107	1.9846	2.827	2.6726	2.0034	1.0929	1.6216	1.9988	1.4122	1.4235
1108	2.0779	2.772	1.2671	1.7068	1.47295	1.707	2.1016	2.9044	1.6571
1109	2.17955	4.581	2.59155	2.0994	1.3283	1.84505	1.7889	1.85315	1.63395
1110	2.00135	3.134	2.42995	1.91725	2.50475	1.85535	2.0417	2.35555	1.51085
1111	2.14805	2.049	1.52545	2.3865	2.10095	2.03735	2.2169	2.34535	1.90375
1112	2.2696	3.764	1.84185	1.80645	2.0939	2.10155	2.17445	1.6925	1.4792
1113	2.079	0.985	1.78475	1.7498	2.0606	2.0714	2.17325	1.8409	2.01505
1114	2.01035	2.081	2.08235	1.34445	1.88045	2.43175	2.0472	2.47095	2.42405
1115	2.0113	3.5735	2.79575	1.7292	1.7744	1.60295	2.00605	1.6887	1.55535
1116	2.0409	3.359	2.03135	1.63205	1.77315	1.1446	2.20845	3.38535	1.7574
1117	2.20775	4.6145	1.0101	1.88345	1.9427	2.0372	1.9494	2.4476	1.62105
1118	2.1916	6.126	2.4027	2.09455	2.1739	2.1738	2.17745	1.9811	2.6433
1119	2.0189	6.598	1.89775	2.3932	2.3197	2.1919	2.22735	1.8652	2.96515
1120	2.426	4.014	1.91175	1.98745	2.34745	1.91425	2.36025	1.70925	1.94415
1121	2.279	4.0245	1.46585	2.487	2.11645	2.0896	2.09615	2.19235	2.1898
1122	1.9086	4.3025	1.0998	1.64565	2.16635	2.0409	1.79265	2.47045	2.20465
1123	2.0694	7.221	1.88515	1.4316	1.91215	2.1069	2.55195	2.0668	2.14425
1124	2.18705	5.137	2.09405	2.03895	2.51885	1.9547	2.17315	2.17535	2.2047
1125	1.96855	2.602	2.0169	2.0659	1.9584	2.0443	2.16195	1.86485	2.3497
1126	2.21935	3.076	2.30435	2.0194	1.9963	1.9172	2.16095	1.9048	2.1129
1127	2.24695	5.1955	1.7922	2.43265	2.28415	2.18745	1.9916	1.91595	2.36115
1128	2.3189	5.665	2.4781	2.6206	2.62335	1.99485	2.03205	2.29745	2.37115
1129	1.8347	3.0785	1.2789	1.9656	2.6477	1.85815	1.81345	2.3759	2.375
1130	2.0906	2.117	2.6136	2.39235	1.81615	1.8309	2.1813	2.11025	1.65595
1131	2.04345	1.495	1.76265	2.23395	1.78965	2.3439	2.0304	1.8008	1.61145
1132	2.1035	7.693	2.4714	2.118	1.7095	1.80035	2.4568	2.60095	1.9255
1133	2.0275	1.488	2.003	1.9732	2.0274	1.35515	2.15885	1.82875	1.74945
1134	2.30365	3.6545	1.97435	2.15175	2.13055	2.30455	2.17575	2.3183	1.9489
1135	1.89015	1.8365	2.4927	1.5145	2.6035	2.01405	2.19095	2.16135	2.3893
1136	2.17095	3.649	1.75455	2.34175	2.4792	2.3593	2.1435	2.06365	2.83305
1137	2.03125	7.007	2.87555	2.87715	2.8388	2.29445	2.5942	2.9699	2.2798
1138	2.13835	3.9005	2.5718	1.94465	2.14885	2.23005	1.96455	2.15005	1.7941
1139	1.9182	1.44	3.1364	2.7442	1.9537	1.77445	1.7754	1.9485	2.16965
1140	2.0922	1.0275	1.179	1.5212	1.53125	2.376	2.1666	2.1329	1.89615
1141	3.2312	3.3325	2.6316	3.1013	2.7729	2.9834	2.90355	3.26945	2.71345
1142	3.25105	6.148	5.2904	3.05325	3.1968	3.36435	2.7065	3.58335	3.46535
1143	3.5147	3.9545	2.7519	3.72685	2.9571	3.2994	3.6009	3.07075	2.98115
1144	3.09765	3.8665	3.28895	3.044	2.7915	2.40115	2.7137	2.9158	3.30795
1145	3.0304	2.9485	1.74005	3.1627	1.60105	3.3534	2.83585	2.61545	2.2931
1146	3.254	2.3715	3.383	2.9581	2.8418	3.1619	2.89375	3.06595	2.44315
1147	2.8527	2.703	3.1574	3.6568	2.41035	2.3821	2.7971	2.5492	2.7515
1148	3.16445	6.412	3.77105	2.7883	2.823	2.94355	3.0525	2.78985	3.16115
1149	3.10935	4.53	3.434	2.61755	3.41065	3.32705	2.59375	2.1619	2.45705
1150	3.20165	4.5515	2.79405	3.0608	3.63175	2.85715	3.02435	3.1048	3.47945
1151	3.193	7.709	2.52505	3.6244	2.4998	3.3255	2.9931	3.8192	3.46625
1152	3.0013	3.4355	2.9402	3.6038	2.83995	3.4827	3.46725	2.97355	3.39095
1153	3.2885	12.866	4.21065	3.67375	4.2059	3.2965	3.1365	3.3256	2.98745
1154	3.2084	4.6615	2.2679	3.52035	2.9388	3.09475	3.3211	3.0376	2.31315
1155	3.1887	4.081	4.0093	2.57815	2.4905	2.5952	3.2306	3.82845	2.7546
1156	3.30195	2.1815	2.6574	3.44495	2.8166	4.12805	3.00405	2.58255	3.72215
1157	3.07305	5.8835	3.9134	2.76745	3.71155	3.6267	3.0902	3.3808	4.0006
1158	3.03	2.2305	3.56835	2.9287	2.85995	2.91925	3.2312	2.9128	2.7546
1159	2.96875	5.514	3.00415	2.8457	2.73895	3.82825	3.1013	2.61585	2.9969
1160	2.8333	2.2725	4.7773	2.73125	2.6455	2.918	2.75075	2.64125	2.164
1161	2.91125	5.051	2.8696	3.6261	2.76995	2.7904	3.5352	3.467	2.84775
1162	3.3655	5.7145	3.0803	3.50145	2.58075	2.88345	3.22765	3.33465	2.4638
1163	2.75405	10.631	2.2121	3.2892	3.3777	3.24235	2.73675	2.98835	3.3986
1164	3.61285	8.6675	3.22455	4.00395	2.9207	3.54855	3.0489	3.0428	3.10015
1165	3.13935	7.405	5.58765	2.90025	2.82435	3.86815	3.02095	3.21905	3.0707
1166	3.44915	4.334	3.05925	3.36415	2.47035	3.2827	2.8414	2.9194	2.86825
1167	3.18685	3.7125	3.91675	3.63695	2.47285	4.3505	3.48905	2.41155	3.071
1168	3.74375	6.6865	3.1172	3.49815	3.69115	3.71705	3.20465	3.35805	4.05355
1169	3.2212	5.291	2.7833	2.93115	3.85025	3.46375	2.71315	3.3645	3.5821
1170	3.0248	6.292	5.0251	3.12435	3.069	3.7734	2.65975	3.30515	2.7701
1171	3.2033	4.891	4.78085	2.66	2.43685	2.26735	2.87825	2.4873	2.72925
1172	3.15255	2.745	3.6997	1.9829	2.7908	2.46445	3.20855	3.69145	2.884
1173	3.0945	3.188	2.25885	3.3422	1.80145	2.63705	3.27705	4.02855	2.4845
1174	3.14695	3.617	3.3213	3.78505	2.67965	3.00615	3.05335	3.7494	2.4122
1175	3.4374	2.8895	3.23385	3.08295	2.4877	3.54035	3.6973	3.4507	3.8945
1176	3.30005	3.8595	3.0106	3.86425	2.95085	3.9695	3.32115	3.2521	3.1996
1177	3.3113	3.959	3.6163	3.111	3.36575	3.7247	2.89835	3.566	2.93
1178	3.06805	2.8325	3.8972	3.5803	2.4617	3.52045	3.64975	3.1303	3.147
1179	3.12515	3.157	3.8356	3.35765	2.65435	3.1256	3.6093	3.241	2.9239
1180	3.17995	4.1165	3.50415	3.40725	4.17605	2.9592	3.02065	3.03985	3.94185
1181	2.97965	5.323	4.93315	2.4326	3.0336	3.5336	3.3836	3.8796	3.4439
1182	3.50255	4.482	2.38015	3.40645	3.9568	3.59055	3.5307	4.0617	3.38205
1183	3.27805	4.513	2.57705	3.1801	3.8067	2.96525	3.6217	2.241	3.5074
1184	2.9558	6.0355	3.5452	3.5665	3.9637	3.6067	3.09935	3.62045	4.93765
1185	3.34815	6.9245	3.4675	3.39865	4.21175	3.596	3.09975	3.6186	3.84735
1186	3.0745	9.473	3.86035	3.0415	3.5087	3.3189	2.9178	2.7847	3.89255
1187	3.2198	4.4895	3.6517	3.09145	3.3122	3.16335	3.30475	3.18025	3.37215
1188	3.34865	5.261	2.1928	2.8727	3.65495	3.76205	2.95935	3.5352	3.2477
1189	3.41785	7.881	3.8496	3.7293	2.30295	2.3778	3.6876	3.55265	2.40735
1190	3.09855	3.9105	3.1081	2.36725	2.3941	1.80575	3.1325	3.45855	2.58285
1191	3.0052	4.719	2.89715	3.8213	2.14435	3.32475	3.33985	3.9051	2.8322
1192	2.8948	15.3805	3.09975	3.69305	2.40725	3.6189	3.59065	2.341	2.75205
1193	2.93885	4.074	2.75105	3.44125	2.93855	3.44625	3.07235	3.84495	3.49355
1194	3.1428	1.889	3.66615	2.75235	2.41305	2.54775	3.051	3.5967	3.15675
1195	3.00655	8.2895	5.65775	1.95255	3.08315	2.39905	3.3314	2.15305	3.1736
1196	3.11795	2.9995	3.69295	2.6824	3.2883	1.9972	3.45485	3.7375	2.99775
1197	3.0666	4.968	4.78025	2.98375	2.81005	2.37675	2.89845	3.20915	3.2534
1198	3.02815	8.093	2.01805	2.9641	2.8108	2.9094	3.6513	3.5387	2.94195
1199	3.18665	7.684	6.2747	3.75215	3.67655	3.89555	3.4722	2.7406	2.93675
1200	3.16075	4.871	3.5453	3.54755	4.58695	3.3469	3.34355	3.37215	3.4715
1201	3.4889	5.431	5.31105	3.42275	3.7068	3.61025	3.59885	4.2459	5.0171
1202	3.34965	8.8045	2.90955	2.79905	3.70355	3.13225	2.92195	3.4092	4.2185
1203	3.21315	3.809	4.27215	3.16675	2.6611	3.2595	2.976	2.9208	2.95755
1204	3.65565	6.851	2.77425	3.51945	2.7641	3.444	3.5252	2.60885	2.3239
1205	3.09775	3.2395	4.2135	2.8018	3.3376	2.38395	3.0568	2.9532	4.0513
1206	3.30715	4.7675	3.28615	2.60605	3.56875	3.478	2.94135	3.0813	3.64805
1207	3.4351	4.6565	2.7648	3.3054	3.39375	3.5889	3.4004	2.9068	3.75645
1208	3.66915	5.177	4.6577	3.2659	4.21215	3.5375	3.1516	3.6729	3.58205
1209	4.6858	10.0705	3.4116	4.8433	5.29765	4.88185	3.1911	4.34955	5.41925
1210	4.8507	4.841	6.1505	5.1156	4.6334	5.07305	3.70225	4.7573	3.8686
1211	4.44925	9.2435	3.0763	4.8646	6.1474	4.79405	3.96605	3.2815	5.7693
1212	4.4563	12.523	4.8753	5.3515	3.88875	4.80635	3.55985	5.1213	3.64015
1213	4.64065	5.2675	6.21785	4.60485	3.54855	5.6723	4.7051	5.5476	4.6877
1214	4.54455	9.763	4.1251	5.52	4.7332	5.07415	3.5324	3.99625	4.0709
1215	4.4405	6.083	4.9046	5.71835	3.3239	4.04715	3.56875	5.4277	4.52295
1216	4.54005	17.822	3.80745	4.64985	2.73855	4.84755	3.1445	5.69095	3.68595
1217	4.32855	10.2075	4.3113	4.11385	4.03865	4.24555	3.0306	4.56665	3.6442
1218	4.6155	4.3465	6.9175	3.6333	3.40225	3.74215	3.40245	4.091	2.98595
1219	4.62845	3.4185	6.6196	4.2554	3.6386	4.50155	3.54465	4.41725	3.149
1220	3.85205	8.239	2.88925	4.9821	4.4031	4.3672	3.2985	3.59845	4.7761
1221	4.8122	2.8925	3.01415	2.99335	4.34775	4.9251	2.938	6.29825	3.3814
1222	4.20185	2.4955	4.5957	3.97495	3.761	4.3729	2.9065	5.06735	4.00865
1223	3.778	2.433	3.8828	4.5836	4.0668	4.0234	3.4899	4.5786	3.6424
1224	3.1943	1.476	4.8504	2.6803	3.349	2.6388	2.6238	3.2676	4.9301
1225	3.0326	2.8455	5.64975	4.08005	2.75535	3.28105	3.1022	3.3599	3.3836
1226	3.33135	6.736	4.0901	3.32355	2.8798	3.28615	3.117	3.8876	3.09505
1227	3.14865	3.822	2.4653	3.52815	3.2551	3.85545	3.2746	4.04255	3.0443
1228	3.24145	3.6755	2.6777	4.02735	3.20695	2.99145	3.63275	3.59195	3.09725
1229	3.36615	5.986	3.6208	4.19865	3.7796	3.40155	3.477	3.8592	4.38505
1230	3.29965	2.467	4.02355	3.69925	2.61175	3.5617	2.69905	2.92095	2.69495
1231	3.19055	4.7285	2.9687	3.4222	2.70715	2.43	3.41605	3.4153	2.81055
1232	3.2879	12.3825	3.74665	2.7402	2.83575	1.97955	3.1671	4.2823	3.25695
1233	3.09115	3.4185	3.8781	2.64715	2.52675	2.2664	3.50085	2.71215	3.2809
1234	3.1185	1.7545	4.233	2.6928	2.8772	2.59225	2.83855	3.93605	2.999
1235	3.4203	4.479	2.6915	3.2253	3.3133	3.6271	3.49485	3.0408	4.3698
1236	3.1819	2.2415	4.18265	3.36155	4.5254	4.40375	3.219	2.91185	3.8875
1237	3.0725	2.9485	3.74075	2.8566	2.9016	3.205	3.0005	3.0037	3.02985
1238	3.34495	6.164	3.9246	3.21305	4.56255	4.0023	3.2387	3.0789	2.6454
1239	3.55585	7.7275	3.7008	4.7445	4.1127	3.959	3.6434	3.76945	4.8424
1240	3.2279	5.3285	2.50535	3.27565	3.36655	3.15295	2.6921	3.04955	2.7515
1241	3.31045	4.196	4.4624	4.00185	3.7563	3.10465	3.71825	3.4353	3.9614
1242	3.30845	8.3175	2.8612	3.2653	4.69	3.536	3.1914	2.5031	4.6511
1243	3.36895	11.521	3.8396	3.499	3.5891	3.91795	3.08815	4.01035	4.90125
1244	3.5225	3.8925	3.73545	4.52485	2.8175	3.84075	3.02935	3.9045	3.067
1245	3.54515	2.1375	4.07645	3.62825	3.48575	3.13105	3.3211	2.8728	3.2612
1246	3.35715	3.214	2.63315	3.52	2.6994	4.1368	3.48675	3.1371	3.05535
1247	3.43725	5.9225	3.8786	3.2922	3.62	2.64115	3.109	2.9703	3.83485
1248	3.5516	3.516	3.45075	3.46745	3.23115	4.54	3.7514	4.63495	4.25265
1249	3.72195	1.7305	3.71	4.47615	3.1082	3.246	3.78435	3.7845	4.04135
1250	3.1754	2.742	2.8488	2.87875	2.6488	3.0896	3.5966	3.9291	2.8943
1251	3.33545	16.157	4.06715	3.1187	3.33705	3.40175	3.3015	2.31805	3.1829
1252	2.59935	7.3915	2.82285	2.763	2.65395	2.6476	2.5545	2.2894	3.31265
1253	3.30085	11.4825	1.46435	4.06505	3.64895	3.55095	3.7151	2.85325	4.1614
1254	3.09715	2.596	3.9701	2.7431	2.9376	2.97655	3.3525	2.3452	3.83685
1255	3.03515	2.766	4.2953	2.81325	3.5157	3.4008	3.2371	3.5066	4.2624
1256	3.1723	2.0555	3.50345	3.72575	3.18365	4.01565	3.3808	3.5113	3.2233
1257	3.1368	3.978	3.40245	3.41195	3.25945	3.38555	3.05855	3.4336	3.195
1258	3.2685	2.2195	1.97165	3.447	4.13305	3.15695	2.90945	3.78765	3.2259
1259	3.1514	1.261	2.0962	3.05555	3.9184	2.84115	2.8553	3.3473	3.8652
1260	3.3348	3.491	3.5716	3.14535	3.49985	3.24055	2.8677	3.72705	4.06615
1261	3.21595	2.0165	2.58805	3.53675	3.4687	4.2942	3.21435	3.59205	3.48035
1262	3.2948	3.777	3.8532	3.21895	2.89535	3.732	3.2973	3.08585	3.8373
1263	3.197	1.183	2.75085	3.65165	2.66465	3.03095	3.3668	3.70615	2.44925
1264	3.01965	1.228	2.8632	3.31325	3.7307	3.3711	3.13775	3.02665	3.35345
1265	3.3616	1.8175	1.7613	2.99355	3.12705	3.88595	3.36375	2.5687	2.5251
1266	3.1169	2.003	2.2749	3.5736	2.65425	4.30015	3.89565	3.5481	2.76205
1267	3.14745	1.8365	2.12665	3.1465	2.69415	2.5814	2.97495	3.32655	2.35655
1268	3.4876	0.7115	2.7652	3.4472	2.3026	3.29645	3.23505	4.4877	2.8848
1269	3.18615	1.334	4.1655	3.17675	3.49645	3.05155	3.20895	2.89415	4.01535
1270	3.4708	2.421	3.9161	2.68965	3.0543	3.61115	3.62825	4.27975	2.4275
1271	3.20705	2.257	2.30455	2.77725	3.4124	3.003	2.85625	3.0976	3.9872
1272	3.24185	2.2255	3.1029	3.03415	3.86585	2.67945	2.80025	2.92225	3.45705
1273	3.031	0.9555	3.26615	3.2889	3.2163	2.91085	3.23635	2.8339	3.23355
1274	3.22745	1.121	2.2808	3.92255	2.53315	3.1205	3.28965	3.0226	2.36375
1275	3.0971	7.307	3.68015	3.8875	3.0055	2.7236	3.43195	4.35595	3.81335
1276	3.0931	3.571	3.76725	3.23325	3.7045	3.29625	3.22145	2.70015	3.9916
1277	3.3192	2.845	2.18985	2.6363	3.2711	2.8575	3.13905	2.67015	3.51765
1278	2.92915	3.83	3.522	2.92635	2.31365	3.1052	2.82185	2.4951	3.04545
1279	3.0336	2.1425	5.20115	2.6233	3.017	3.47645	3.1569	3.07365	3.81135
1280	3.20885	2.9165	3.0938	3.11045	2.8441	3.0061	3.4494	2.65425	3.97295
1281	3.08835	4.223	2.67855	4.04435	3.75805	2.89875	3.43905	2.73795	4.3358
1282	3.432	2.215	3.3124	3.293	4.39425	3.4075	3.14075	3.20215	4.5303
1283	3.58155	3.0535	3.08535	3.2053	3.2567	3.30965	3.34955	3.07865	2.8148
1284	3.45835	1.7475	4.01115	3.8513	2.95285	3.7779	3.18035	3.6894	3.2983
1285	2.9988	4.3965	3.7129	3.2774	2.30935	3.06805	3.0887	2.70715	3.2092
1286	3.08585	2.0405	2.67805	3.129	2.24815	3.04095	3.18385	3.5814	2.59125
1287	3.4876	2.873	5.15305	3.80045	3.5032	3.2425	3.56325	3.06265	3.61195
1288	3.35885	1.4845	2.41265	3.9116	2.6459	3.5203	3.22705	2.82125	3.14065
1289	3.3897	3.108	3.08475	4.3156	4.0095	3.596	3.2256	4.4042	4.15785
1290	3.4737	10.379	3.48945	3.53465	3.94695	3.19725	3.40545	2.7821	4.79695
1291	3.276	3.2995	2.37145	3.54055	3.66065	3.72255	3.2793	3.571	4.3731
1292	3.13905	2.6495	2.47475	2.92955	3.308	2.7639	2.8586	2.30985	4.28905
1293	3.16525	2.133	3.1211	3.6381	3.4265	2.9908	2.86755	2.09425	3.7304
1294	3.32535	2.2005	4.6815	3.25955	3.114	3.10015	3.3972	3.5343	4.40895
1295	3.24775	3.913	4.6225	3.70035	3.633	3.42745	3.9666	3.7172	3.9341
1296	3.55425	8.4745	2.80515	3.94505	3.7511	3.9444	3.5219	4.07945	2.9781
1297	3.4945	2.34	3.60245	4.16835	2.21345	3.18755	3.53925	4.52855	2.78285
1298	3.09995	4.742	4.7769	2.8333	2.18505	2.9541	3.40055	3.53885	3.85225
1299	3.55895	5.756	5.53775	3.5212	2.93395	3.02985	3.8457	3.0914	2.87675
1300	3.24595	7.3795	3.6689	3.4561	3.15255	3.38395	3.39995	3.5086	3.9817
1301	3.30795	4.124	4.33965	3.3142	3.11915	3.5548	2.97595	1.825	3.95765
1302	3.36325	6.983	2.15	3.46445	3.88245	3.7679	3.1434	1.9697	3.97195
1303	3.11735	3.439	3.3827	3.2904	3.66795	2.6812	3.0428	3.5903	3.8258
1304	3.0697	2.565	2.0773	2.7248	3.6754	2.62615	2.90725	3.03645	3.4892
1305	3.38025	4.4315	2.049	2.82435	3.21245	3.27185	3.13005	3.53405	3.7234
1306	2.99735	3.3615	3.57205	2.8079	2.77625	3.1138	2.81635	3.25445	2.94765
1307	3.05865	3.2315	4.9647	2.2528	3.41995	3.2664	3.1408	2.7129	3.39515
1308	2.95405	4.99	3.35605	2.55475	3.0946	3.0293	2.8461	2.6845	2.9563
1309	3.10655	2.8595	3.7501	3.6903	3.14895	2.2363	2.942	1.5864	3.15135
1310	2.8701	3.7725	3.54705	2.53045	3.2024	2.8328	2.5852	2.84525	2.82525
1311	3.056	4.116	2.3808	2.68395	3.22055	3.1333	3.35155	3.2604	2.6869
1312	3.39005	3.241	2.4057	2.22715	2.87375	2.92235	3.3616	4.17735	3.3452
1313	2.9741	2.354	2.02395	2.60885	2.46385	2.13965	2.79385	3.21745	2.5289
1314	2.86095	4.0175	4.8342	2.67605	2.5489	2.2966	2.8105	2.35	2.7882
1315	2.9437	2.9765	5.3189	2.4061	2.6681	2.6043	2.9228	2.679	3.57125
1316	2.65335	1.2015	2.45815	3.159	3.0815	3.3574	3.1878	2.56115	3.87155
1317	3.1214	1.6175	4.1736	3.0943	3.0922	3.02705	3.0521	2.4755	3.2665
1318	3.1045	3.5375	2.88525	3.28535	3.88055	3.2885	2.9339	3.54735	2.78755
1319	3.25745	3.05	2.70445	3.1564	3.76645	3.31455	2.9733	3.27975	3.2223
1320	3.05395	1.539	3.41735	3.3555	3.98445	2.83755	3.11475	3.08415	3.53895
1321	3.02215	3.8435	4.05015	2.8239	3.37725	2.8376	3.60305	3.0815	3.43725
1322	2.99795	1.528	1.87785	3.2953	2.8829	2.2741	2.9227	4.41975	2.70165
1323	3.05635	2.901	4.15	3.53805	2.5023	2.2014	3.43145	3.89735	2.1982
1324	3.2266	5.672	3.2772	3.74675	2.4421	3.26395	3.3216	4.1003	2.7254
1325	2.83875	1.555	2.64435	3.02365	3.2594	2.92345	2.6765	2.6732	3.4033
1326	3.1011	4.3255	2.659	2.8282	3.00725	3.0887	3.10675	2.3151	3.33365
1327	3.07575	1.4505	3.4648	3.3116	3.45565	3.03775	3.6181	2.8629	2.87125
1328	3.1445	3.4725	2.84365	3.4124	3.3172	3.61455	3.15915	2.13365	2.73415
1329	3.03915	1.4745	3.83525	3.49685	3.5059	3.2337	2.6273	3.2012	2.7584
1330	2.94475	0.8595	4.1686	2.68625	3.3392	2.6052	2.7067	3.1768	4.55835
1331	3.13125	4.7455	4.342	4.1391	3.1523	2.1031	3.3472	3.4001	2.8221
1332	3.2317	5.185	2.4473	3.8429	2.87865	2.5037	3.29715	3.0219	2.7989
1333	2.7787	4.306	2.0063	3.6003	3.7816	2.8679	2.65535	2.73935	3.79545
1334	2.98935	2.9325	2.3464	2.44535	2.80735	3.1376	2.75515	2.71255	2.98595
1335	3.1011	2.1485	2.3505	3.1161	2.8585	2.77215	2.855	3.55055	2.84925
1336	3.2511	4.6	2.80375	3.28025	2.73685	3.8088	3.41685	3.0627	2.6282
1337	2.9698	1.815	4.37005	2.90725	2.9161	2.7891	3.0195	2.74165	2.33965
1338	2.9222	5.9535	4.2423	3.41445	3.5748	2.99045	3.2552	3.0685	3.5793
1339	2.90755	1.785	3.24845	3.155	3.69935	3.03095	2.91745	3.28985	3.68745
1340	3.19675	2.4745	1.7991	2.53775	3.00985	3.28035	2.5265	2.912	3.7705
1341	3.2359	2.1895	5.01895	2.8162	4.3577	3.14155	3.21185	2.79455	3.93485
1342	2.9912	2.8215	3.58475	2.9085	3.24955	3.14125	2.7672	3.744	4.1998
1343	3.29145	2.316	2.62165	2.8115	3.2745	3.41335	2.9808	3.43795	3.26285
1344	2.6779	4.1995	1.9513	2.83735	3.63385	3.5224	2.9253	3.1454	3.62005
1345	2.92965	2.598	4.2855	3.2229	1.9292	2.4736	3.36385	3.49405	2.57125
1346	2.8068	2.114	3.36845	2.7509	2.3153	3.04515	2.87615	2.76965	2.21695
1347	3.2129	2.355	2.9189	3.32545	2.3687	3.41735	3.44835	3.1025	1.85745
1348	3.35245	1.9685	4.8194	3.3308	1.61885	3.09095	2.9319	2.75285	2.3077
1349	3.49945	2.8385	4.60265	3.109	3.5762	3.32275	3.187	3.70885	4.24505
1350	3.49005	1.595	2.857	3.25125	3.08755	3.5239	3.07955	3.42	3.1433
1351	3.2089	1.1005	4.24675	3.1455	3.7727	3.26875	3.3056	3.20565	3.2199
1352	3.4809	1.5785	2.9511	3.11355	2.6467	2.7036	3.0783	4.15015	3.76085
1353	3.32875	2.309	4.32795	3.3616	2.67815	3.83975	3.69465	3.02125	3.8282
1354	3.07645	1.6945	2.7259	3.5968	2.995	2.6205	3.4262	3.52735	3.30385
1355	3.24915	2.876	3.9551	2.5345	2.88725	1.89895	3.0276	2.68515	3.02925
1356	3.3836	1.16	3.8083	3.0388	3.0135	2.1121	3.31965	3.4802	2.5912
1357	3.36085	1.495	2.1706	3.6964	3.18785	3.771	3.3813	3.1098	4.4591
1358	3.2278	14.607	4.05775	4.14725	2.9695	3.67735	2.89135	3.7738	2.4839
1359	3.21195	2.587	2.7026	3.50925	3.73215	2.86715	3.4718	3.61495	3.31995
1360	3.33935	5.803	2.11875	3.55645	4.0361	3.503	3.38955	2.852	4.4629
1361	3.21785	1.6215	3.77755	2.8418	3.30865	3.80095	3.2785	3.17975	2.878
1362	3.2242	2.0685	2.75835	3.32845	3.40625	3.35835	2.9777	2.9677	3.75185
1363	3.25185	2.3525	2.59315	1.8207	3.0492	2.2121	3.13265	3.4517	2.76235
1364	3.277	1.828	3.97785	2.1475	2.6047	2.60285	3.376	3.9926	3.2661
1365	3.2875	2.0255	3.26955	3.34255	2.88485	3.8204	3.2509	2.9777	3.4588
1366	2.61165	0.93	2.40435	2.19855	2.9622	3.00385	2.8076	2.0936	3.3981
1367	3.38305	1.226	3.2402	4.08305	3.43675	2.74335	2.497	3.62435	3.6554
1368	3.55015	1.984	2.78325	4.3602	4.4432	3.0552	3.4726	4.23615	3.22555
1369	2.8779	2.4345	1.7364	3.64195	3.2817	2.7531	2.98645	2.8364	3.37215
1370	2.95565	4.552	4.0111	2.71515	4.18315	2.80485	3.10955	3.0609	3.9131
1371	2.85095	2.141	2.57125	2.79845	4.17725	2.68595	2.99145	3.41575	3.7378
1372	3.20085	5.4965	3.5216	3.3174	2.6569	3.2034	3.2865	4.1799	2.56475
1373	3.46975	3.5455	3.8882	3.4772	2.9903	2.85415	3.69855	3.61175	2.6698
1374	3.14845	1.896	4.3009	3.92595	3.71135	3.39855	3.1289	3.84325	3.40165
1375	3.39655	1.863	4.505	3.9244	3.2847	3.5543	4.4863	4.31925	3.9348
1376	3.00645	3.9085	4.1311	3.07165	2.94195	2.57775	3.49855	3.5701	3.2787
1377	3.0702	3.9425	2.9295	3.24415	2.7511	2.5584	2.98715	4.4115	2.6437
1378	3.32655	2.4605	3.64165	2.88935	2.4114	3.7769	3.39745	3.74115	1.97315
1379	3.1676	2.672	2.87685	3.1467	2.4657	3.55255	3.6791	3.6312	2.36115
1380	3.4406	2.3105	3.68275	2.9421	2.60635	2.94435	3.75845	4.38975	1.99915
1381	2.9195	2.2405	2.9434	2.7912	3.62585	3.11615	2.41455	2.2235	3.3012
1382	3.165	7.7185	3.9689	3.46615	4.5174	3.64255	3.33935	3.8922	5.06005
1383	3.12185	7.8575	2.13325	3.59865	3.18535	3.62395	3.46515	4.48855	3.87455
1384	3.1324	3.6885	3.05145	3.6787	3.12205	3.3654	3.75725	3.62025	4.05825
1385	2.75715	1.827	3.6738	2.19285	3.056	2.8823	2.88555	2.2628	3.76165
1386	2.9085	1.896	2.08635	2.61445	3.50965	3.05235	3.0885	3.58455	3.5668
1387	3.3938	1.414	2.7341	2.6805	3.1654	3.29355	3.06305	3.23315	4.05205
1388	3.0412	1.8585	4.117	2.7514	3.62225	3.16055	3.1234	3.25475	3.74985
1389	3.2653	3.4895	2.9846	3.83975	3.7818	3.46935	3.1517	3.06855	3.53655
1390	3.21915	3.45	2.5144	3.6979	3.26695	3.828	3.269	2.66765	3.45905
1391	3.55255	4.5545	4.83535	3.7784	3.19675	2.88555	3.13665	3.51445	3.2734
1392	3.2803	3.451	2.58235	3.35125	2.8921	3.61005	2.9754	2.58195	3.6803
1393	3.1	1.936	4.27915	3.6903	2.9954	3.249	2.92285	3.4394	3.55315
1394	3.06485	1.949	2.92395	2.50295	3.03395	2.7066	2.65645	2.5588	3.42845
1395	3.0896	1.5805	2.88935	3.44145	3.76065	3.14425	3.6334	2.85455	4.4998
1396	3.1703	1.6875	5.5958	2.7766	2.48685	2.79565	3.40935	2.97595	2.8641
1397	3.1636	3.5355	3.63725	3.09275	2.2004	2.3051	3.52235	3.5778	2.74705
1398	3.411	2.424	1.9805	2.99055	2.00375	1.82605	3.2427	4.1274	2.7506
1399	3.57405	1.2655	1.8728	2.5177	1.6884	1.712	2.94695	2.2622	2.65295
1400	3.3109	3.4875	5.2585	2.55	3.1897	3.40065	3.2591	3.5569	3.67555
1401	3.38235	2.8185	3.5842	3.1714	2.8222	3.50465	3.7033	3.179	3.9799
1402	3.3509	2.897	3.266	3.40505	2.96605	3.8035	3.46845	3.1602	3.5555
1403	3.58635	2.1355	2.9462	3.48615	3.80335	4.03305	3.8995	4.30405	3.39065
1404	3.03145	1.561	4.1921	3.63585	3.51385	3.0253	2.98795	2.57945	3.12265
1405	3.25415	2.4995	3.4649	3.7862	2.8191	3.66335	3.05695	2.3272	3.20815
1406	3.12125	1.376	3.7059	2.8427	3.38785	3.2417	2.96115	3.3429	2.5659
1407	3.2214	2.1645	3.47985	3.22205	2.83515	3.61755	3.09785	3.28355	3.0069
1408	3.042	1.522	4.5713	2.9706	3.42215	3.47625	3.35585	2.92905	3.47425
1409	3.21425	1.37	1.96475	2.6762	3.16455	3.5534	2.7878	2.6618	2.60665
1410	3.1432	0.9555	2.47735	2.95345	3.2157	2.9712	3.6067	3.27935	3.68505
1411	2.9466	2.18	2.02625	2.47515	3.0941	3.3018	3.6883	2.53875	3.41245
1412	3.1864	2.496	2.18985	3.7122	2.71685	3.2943	3.20595	3.36465	3.1862
1413	2.95335	1.4875	4.23725	2.65645	2.9387	2.83835	2.86555	2.2983	3.07505
1414	2.44155	3.447	2.52225	1.61335	3.0414	2.1953	2.22405	2.37045	1.50675
1415	2.16275	1.432	2.58915	2.16455	1.58615	2.45525	1.81585	2.1234	1.20815
1416	2.25225	1.2805	2.26795	1.67175	1.1741	1.91285	2.27855	2.00595	1.46515
1417	2.1636	1.7195	2.4035	2.14965	1.2039	1.73375	1.94	2.31615	1.4417
1418	1.9985	3.149	1.32395	1.6295	1.13775	1.9554	2.02265	1.91835	1.4152
1419	2.06675	3.2555	2.69765	1.8848	1.88515	1.9145	2.52325	2.44955	1.75215
1420	2.1513	1.9285	2.85605	1.73385	1.4919	1.67335	1.86315	2.60655	1.6335
1421	1.91295	2.843	2.3667	1.19385	1.95445	2.25405	1.44345	1.92955	1.2321
1422	1.89465	1.992	0.4182	2.6351	2.2103	1.7121	1.8657	1.622	1.1121
1423	2.407	1.7845	0.9855	2.1133	2.6994	2.70225	2.50065	2.67675	4.0151
1424	4.3155	3.524	3.42015	4.09955	4.05295	4.38805	4.21655	4.7687	5.5943
1425	4.31865	2.546	4.02395	5.56985	2.8049	4.3212	5.0115	4.574	5.28975
1426	4.56865	2.488	5.6288	5.14165	4.86845	4.4666	4.1781	4.08255	6.18725
1427	4.7124	1.924	6.2979	3.95695	5.33395	4.03815	4.59595	4.7774	5.684
1428	2.99745	5.955	4.28085	3.0366	3.33915	2.87625	3.4422	3.4426	4.8435
1429	2.96055	5.1055	3.2185	2.59245	4.1033	3.1441	2.86895	2.9203	4.66285
1430	3.4202	4.4415	4.9444	3.4314	3.9466	3.37335	3.87605	4.45305	3.85315
1431	3.335	6.9125	4.7024	3.4753	3.5546	3.6383	3.37855	4.05815	4.21445
1432	3.4538	3.0085	3.9827	3.79435	3.522	3.99295	3.65025	3.80015	3.39595
1433	3.81825	3.921	3.2511	3.8024	3.61005	3.74915	3.91755	3.68055	4.6922
1434	2.44505	1.444	2.90485	2.27835	1.8364	3.04055	2.4995	1.79895	1.99475
1435	2.35785	1.2765	1.0697	1.9254	2.16835	1.9203	2.56185	1.835	2.38675
1436	2.29605	3.774	1.5639	2.558	2.84225	2.058	2.4445	2.0184	2.49565
1437	2.35475	2.8165	1.7948	1.7156	2.5432	2.1306	2.7385	2.16935	2.48225
1438	3.35305	4.1795	1.6931	3.48465	2.47795	2.6794	3.62735	2.1653	2.52725
1439	2.91525	3.247	3.24405	2.61485	3.04635	1.8204	3.11755	2.387	2.96295
1440	3.1324	0.7945	2.44	2.67735	2.2915	2.7675	2.7467	2.3157	3.0508
1441	2.0548	2.4175	2.91075	3.28385	2.0082	1.601	2.2934	2.12495	2.6902
1442	3.29395	9.304	3.842	2.24465	3.5706	2.5751	3.4143	3.56535	3.2201
1443	3.21845	7.5365	3.1458	3.48075	3.6379	3.0682	3.63425	3.4535	3.73815
1444	3.18685	2.8805	2.78465	3.6372	3.71555	4.0348	2.9048	4.34925	4.01575
1445	3.44695	9.9335	3.7106	4.3573	3.74045	3.5696	3.1954	4.24625	3.05995
1446	3.03995	4.989	3.823	4.0831	2.14955	2.8748	3.5947	3.5761	2.8578
1447	3.16115	2.9355	4.6349	3.86135	3.6366	3.8591	3.0775	3.22065	4.09485
1448	2.86495	3.0125	1.90605	3.2977	3.48825	3.11385	2.86675	2.12875	3.23585
1449	3.08265	3.4115	3.09095	3.02705	3.3376	2.94705	2.98435	2.54335	3.2871
1450	3.60885	7.2115	2.3221	3.6449	4.035	3.44315	3.7307	3.61125	5.04865
1451	3.10575	8.076	1.08255	2.96855	3.23665	2.3094	3.45185	2.90425	3.75565
1452	2.2889	4.436	2.38315	2.51755	2.16945	2.5068	2.68405	2.82365	2.3814
1453	3.24905	1.281	2.8675	3.5744	3.3269	3.17535	3.0833	3.26745	3.01835
1454	3.145	1.6635	4.2099	2.8681	2.1624	2.9164	3.6179	3.42895	2.5379
1455	3.1449	2.573	1.8276	2.75585	2.7677	2.65975	3.1353	2.88535	2.60065
1456	3.43715	1.744	2.50385	2.9801	1.94345	2.4751	3.37755	4.23515	2.92525
1457	3.0788	2.8865	4.3838	3.5828	3.47665	3.3668	3.08365	3.7335	3.3642
1458	3.6078	3.4305	5.05285	3.31575	4.07715	3.75685	3.6737	3.11315	3.6207
1459	4.44845	3.842	5.5302	3.92655	5.10785	4.8045	4.9943	3.81445	3.7344
1460	3.2256	5.242	2.66595	2.8394	3.09485	2.9472	3.4565	3.18765	3.38645
1461	3.74585	14.54	3.51355	3.60285	3.9451	3.89265	3.8281	3.57555	3.9681
1462	3.1371	0.7035	1.22775	2.1722	2.3305	2.81365	2.5897	3.4924	2.9174
1463	3.5428	2.1115	6.3838	3.57975	3.24245	3.16125	3.4241	3.5938	3.596
1464	3.18305	1.3825	2.1719	3.6143	3.4264	3.22	3.6609	4.32405	3.28835
1465	3.1687	2.6085	3.08755	3.50955	3.50375	3.0309	3.2495	3.4508	4.0436
1466	3.32745	1.992	4.0834	3.52825	2.89145	3.5736	3.59255	3.6793	3.15905
1467	3.06625	2.752	2.18305	2.7873	4.17625	3.2101	3.512	2.68265	3.28755
1468	2.2091	7.1715	2.98545	1.5912	2.1275	2.44305	2.69255	1.7932	2.6112
1469	2.0785	4.2975	2.62605	1.8015	1.7372	2.3062	1.62795	2.13655	1.80105
1470	2.50705	2.4095	2.5869	2.75845	2.35805	2.6728	2.5062	3.19035	2.7882
1471	2.9483	2.486	3.27505	2.5558	2.6614	2.9129	2.8865	2.8525	2.78775
1472	1.9941	2.779	4.97725	2.5987	1.9884	1.9484	1.81115	2.41555	2.10575
1473	2.1707	2.0015	2.7442	1.50235	2.038	2.09995	2.2151	2.63665	2.3011
1474	2.04785	2.08	2.0556	2.5637	1.9249	2.121	2.2144	2.10215	1.5262
1475	2.85075	3.407	0.84995	2.8802	2.4843	3.17505	2.7691	3.0652	2.9454
1476	3.17145	6.7405	4.0439	3.27485	3.3821	2.9128	3.0924	3.13325	3.42235
1477	3.16085	9.442	2.9383	3.62055	3.7556	3.51845	3.27265	3.24975	3.63555
1478	2.9968	3.604	2.74625	3.35905	3.3903	3.2414	3.2685	2.182	3.9281
1479	3.2146	4.7555	2.11665	3.28605	3.96105	3.1674	3.409	3.0364	3.8151
1480	3.3316	4.811	1.98755	3.1242	3.78005	3.1079	2.96555	2.82155	3.8718
1481	2.3583	1.9375	1.6236	1.53625	1.51925	2.02965	2.83235	2.42735	1.80985
1482	2.22395	3.8415	2.68185	1.90445	1.8904	1.50755	2.42465	2.22385	2.3322
1483	3.4547	2.534	2.71255	3.8026	3.1393	2.61975	3.66575	3.7972	2.8673
1484	3.51185	4.527	2.7823	3.0522	3.4087	3.04815	3.07945	3.34495	3.9221
1485	4.38675	4.0135	7.0146	4.9628	3.6469	4.7614	4.46505	4.46915	3.93675
1486	4.4399	5.7715	3.7684	4.9314	4.2077	4.3988	4.20025	5.26455	4.7521
1487	3.19855	11.8815	3.15515	3.2632	4.34005	3.16885	3.91995	3.48105	4.6992
1488	3.38365	2.044	5.42415	3.1458	3.3591	3.91815	3.74595	4.3822	3.54425
1489	4.3018	3.49	6.7403	3.59135	4.0954	3.86275	4.06585	4.0377	4.66715
1490	4.76365	3.1025	3.76355	5.5404	4.28665	5.23115	4.13265	3.73715	4.99585
1491	3.4304	2.4865	3.03015	3.5826	2.1152	3.74245	3.595	3.34705	3.069
1492	4.1863	5.8575	6.19085	4.43625	4.26215	4.07455	4.0141	4.3328	3.6007
1493	4.4972	11.065	5.7084	4.587	5.4661	4.45275	4.3971	5.5629	5.28095
1494	4.64345	6.233	5.3372	5.019	5.93435	4.98625	4.3756	5.0071	6.41245
1495	4.40685	3.99	6.5455	4.48915	2.9805	4.68535	4.83435	5.0564	4.02965
1496	4.03435	3.291	4.16405	4.7983	3.9782	3.75955	3.76555	4.927	3.83475
1497	4.30655	3.349	7.1396	5.0537	3.48775	4.5709	4.7626	4.3338	4.1457
1498	4.549	2.9265	7.0224	5.0325	3.07255	4.5696	4.18165	4.61495	3.6295
1499	3.525	2.099	3.4467	3.9708	2.9073	4.4734	3.30145	4.31515	4.09105
1500	2.1846	2.665	1.99855	2.48835	2.46215	2.14735	1.77625	1.7925	2.4463
1501	2.1508	0.8	0.8951	2.87715	1.78705	2.1859	2.33575	1.92085	1.98005
1502	2.30565	0.6545	4.0853	1.9448	2.47665	2.3007	2.42785	1.94695	2.1777
1503	2.07925	0.533	1.92705	2.27105	1.7534	2.19835	2.00105	2.7167	1.92365
1504	1.9277	1.4095	2.9561	1.8237	2.1385	1.6914	1.9357	1.668	2.22315
1505	2.1731	0.8045	1.8292	2.0044	2.2877	2.4173	1.8426	2.48775	2.10905
1506	2.19605	2.6205	1.6928	2.081	2.8446	2.3822	2.24195	2.1654	2.18775
1507	2.16885	1.1215	2.5531	1.70895	2.40875	2.45575	1.8814	1.6246	2.1799
1508	2.38485	1.3115	3.6827	2.3048	3.06215	2.0183	2.35935	2.36075	2.09
1509	2.279	4.703	3.57155	2.3239	2.6534	1.9954	2.4415	2.82755	2.93505
1510	2.44425	2.017	2.9748	2.71995	2.5807	2.52715	2.18585	2.79655	2.22245
1511	2.35125	1.9895	3.61885	2.78855	1.97825	2.7255	2.4821	2.82215	1.89465
1512	2.07305	2.025	2.32065	2.1706	1.99895	2.32855	2.21415	1.955	2.60015
1513	1.98325	1.158	2.15535	2.0783	2.1182	1.94215	2.0745	2.2074	2.27855
1514	2.0891	1.351	1.24275	2.0644	2.16305	2.2282	2.15875	2.73075	2.9364
1515	2.30965	1.4285	2.6077	2.71	2.74935	2.2664	2.63185	2.6915	2.6002
1516	2.1127	0.95	2.3928	2.5197	2.44405	2.61915	2.21265	2.6661	2.35175
1517	1.75585	1.7325	3.19125	2.2264	1.80925	1.9803	1.94295	1.9174	2.38405
1518	2.3451	0.69	2.2156	2.7961	2.03075	2.23875	1.7516	3.2502	2.00505
1519	2.30495	0.909	2.21715	2.24525	2.3505	2.05555	2.2454	3.031	1.7842
1520	2.3309	2.096	1.4046	2.20465	2.60185	2.11165	2.09695	2.56125	1.5426
1521	2.1206	2.1445	3.33455	2.1456	1.44305	1.85475	1.9779	2.5009	1.9318
1522	2.0929	0.809	2.06335	2.4048	1.1631	2.03525	2.2584	1.94165	1.55705
1523	2.18285	2.2655	1.0847	2.23625	2.55065	2.3384	2.03425	1.60275	2.17995
1524	2.3036	2.5545	2.54605	3.4527	2.15175	2.4385	2.4887	3.48305	1.81175
1525	2.26635	1.0255	2.27515	1.7596	1.36115	1.8392	2.843	2.2858	1.72705
1526	2.33385	0.8945	3.87335	2.6845	1.55665	2.3882	2.58725	2.465	1.7652
1527	1.9416	2.977	1.2445	2.3734	1.5319	2.2489	2.2006	2.7929	1.8651
1528	4.4673	6.96	4.631	4.411	5.7754	5.4007	4.3334	5.4492	4.5772
1529	3.67125	5.767	4.7699	4.40015	4.9272	4.5216	3.9425	4.42415	4.6066
1530	4.2697	2.158	4.4705	4.15335	4.37735	5.69405	5.24515	5.78025	4.5342
1531	4.4981	3.3615	4.81345	4.74905	3.04505	4.1678	4.9946	4.58395	3.6609
1532	4.28145	1.684	5.46655	3.95285	4.3617	4.2282	4.01985	4.99685	5.02115
1533	4.66505	2.277	4.9888	4.88305	5.49095	4.92975	4.3081	3.88075	4.68355
1534	4.26115	2.9525	4.3576	5.17935	3.93525	4.27865	3.62295	4.33215	4.65515
1535	4.01395	2.9705	3.35585	3.7361	4.4268	3.7385	4.05215	4.30865	4.065
1536	4.28195	6.3935	6.0518	4.5338	4.58215	4.76675	3.82665	4.3821	4.99535
1537	3.99065	4.2065	4.28335	4.82595	4.9473	5.25375	4.16925	5.1314	4.8692
1538	3.87595	6.553	3.7224	4.29005	4.4254	4.8807	3.93925	3.83395	4.816
1539	4.48465	6.31	4.3197	4.3849	3.97175	4.7342	4.8937	5.16705	3.5934
1540	4.3424	6.9465	5.8265	3.5062	3.5996	4.42355	3.7241	4.45535	4.73175
1541	4.44975	8.596	6.1492	4.6838	5.01285	4.1873	4.9128	3.971	5.01705
1542	4.67145	3.1185	4.41185	3.589	4.20185	2.893	4.6094	4.43365	3.8801
1543	4.20945	4.733	5.66365	4.93175	3.5562	3.94225	3.961	4.364	3.86165
1544	4.1185	7.924	4.922	4.1494	4.26635	4.0398	3.7564	3.02805	5.9274
1545	4.2686	6.235	5.56235	4.62445	4.6664	5.27565	4.16885	4.5654	5.19785
1546	3.6556	5.0465	3.34475	4.50625	4.081	4.1053	4.06035	4.2239	3.56855
1547	4.2097	3.7255	3.3472	4.00275	3.1937	4.05675	4.03855	3.97705	3.69285
1548	4.05325	2.5405	2.3229	5.00875	3.2842	5.1235	3.88825	3.4408	3.0686
1549	4.19555	5.699	4.9076	4.8429	5.36725	3.86045	4.18035	4.18095	4.5777
1550	4.2833	5.7395	3.48405	5.32845	5.29995	5.55765	4.22915	4.5586	6.62685
1551	4.31945	5.857	5.1977	4.0959	5.21595	4.88395	4.1917	4.9881	5.1633
1552	4.56235	1.6535	4.26075	4.7226	4.13035	4.3773	4.82595	5.1174	4.2764
1553	4.41505	3.9695	2.84645	4.89305	4.46805	3.9563	4.81335	3.8774	4.3523
1554	3.72045	3.2395	2.29205	3.1753	3.9475	3.3373	3.8437	3.0291	4.27295
1555	4.16555	2.491	5.2382	4.44775	3.80505	4.56375	3.971	4.1178	4.1419
1556	4.60475	1.567	1.6974	3.5379	3.3321	4.6639	4.49615	4.92615	3.95105
1557	4.26	5.3605	4.43155	4.56045	5.2568	3.98425	4.25385	4.86155	3.72795
1558	4.07105	10.1345	5.9694	4.7565	3.26045	3.96855	4.14695	5.3502	3.78175
1559	4.5131	4.8725	5.20225	4.59215	3.8089	4.4106	4.96235	4.0588	4.0327
1560	3.89285	3.1535	2.7886	4.57515	4.37595	3.6632	4.06535	4.4572	4.65355
1561	4.51465	2.3125	8.71655	4.6568	5.3171	4.64105	3.95485	4.5691	4.9827
1562	4.638	5.9445	4.65315	4.97455	4.25765	4.9238	4.62715	4.474	5.8311
1563	4.124	6.4685	4.2993	4.77135	5.7869	4.14	4.7669	3.8205	6.80075
1564	4.3375	6.034	4.12325	4.0939	4.86925	4.7648	4.13345	4.26215	6.29875
1565	4.25415	4.4745	5.58015	4.3242	4.6574	3.76935	3.57	3.5008	4.76655
1566	3.88175	4.3165	4.67195	3.6255	4.3112	3.21895	3.6086	3.08755	4.1991
1567	3.77295	3.376	7.28065	4.0692	4.75735	3.99945	3.75215	3.86595	5.5811
1568	4.76655	4.051	6.06705	4.73325	4.65695	4.5551	5.2118	5.25135	5.46395
1569	3.74115	6.179	5.91515	3.53695	4.0171	4.93995	4.40535	4.9112	5.2315
1570	4.6677	3.673	3.9742	5.24865	4.3602	5.2073	4.57255	5.07685	4.75755
1571	3.0581	1.6155	4.11685	3.4581	3.3356	3.32655	3.2723	3.0464	3.74725
1572	3.30005	3.1725	3.42715	3.2637	3.27055	3.28425	3.36145	3.4344	3.5589
1573	3.38845	4.48	1.9127	4.41165	2.706	3.795	3.5046	3.77575	2.44865
1574	3.4487	2.4325	2.29735	3.9892	3.15645	4.00255	3.15745	3.25055	3.3077
1575	3.16645	1.912	2.8744	2.94225	3.04615	2.92925	3.37475	3.233	2.97755
1576	3.42805	3.283	2.7482	4.01055	3.79415	3.42335	3.13265	3.9563	3.84585
1577	2.9459	8.304	3.63045	3.0521	4.34465	2.977	3.06115	3.01865	4.252
1578	2.8589	2.567	2.753	2.74085	3.24595	3.3885	3.05775	3.08975	4.0677
1579	3.2511	1.5965	3.09965	3.1447	3.98875	3.30965	3.32455	3.046	2.8856
1580	3.4028	3.069	3.8086	3.42755	3.35645	3.61665	3.72195	3.14175	2.89545
1581	3.25575	2.7865	3.5277	3.7347	3.9229	3.5693	3.2342	3.7852	3.19025
1582	3.046	3.9305	3.98135	3.20855	3.64575	3.3687	3.12405	4.1349	4.2932
1583	3.17665	1.535	2.98155	3.1812	3.5618	3.3786	2.96175	2.9419	2.726
1584	3.2786	1.479	2.9295	3.3986	3.1363	3.4317	3.3943	3.48145	3.1124
1585	3.3054	4.054	3.0871	2.7686	2.9952	2.1445	3.45095	3.40255	2.9068
1586	3.07735	1.6695	3.0877	2.7595	2.49055	2.6324	2.996	3.2889	3.0277
1587	3.34465	6.8825	4.30715	4.46065	3.72255	3.06155	2.828	3.26005	2.82465
1588	2.8739	4.8335	2.74105	2.039	4.02615	3.28655	2.99385	3.12595	2.33325
1589	3.5265	2.878	2.94035	3.61905	2.597	2.62125	3.14495	3.3743	3.47445
1590	3.29065	2.451	3.739	3.50495	2.98885	3.3605	3.21455	2.8636	3.15615
1591	3.31405	7.039	3.444	3.91165	5.039	3.6032	3.74425	3.0409	3.12485
1592	3.41895	1.3755	5.0023	3.06915	2.7804	2.2336	3.33035	3.83835	2.76125
1593	2.97315	2.7035	2.42435	3.25305	3.02265	3.0388	2.76375	3.06325	2.8512
1594	3.20045	1.416	2.36605	3.0346	2.5105	2.3981	3.01705	3.07385	3.6235
1595	3.22145	2.0655	4.5887	3.3829	2.39375	2.517	3.28885	3.715	3.09005
1596	3.07205	0.91	1.52995	3.4579	3.20605	4.0383	3.06065	3.7571	3.3397
1597	3.41985	5.858	2.69455	3.87955	3.41715	4.23515	3.31805	3.4394	3.0296
1598	3.4195	1.9715	3.98075	3.4857	3.56995	4.1005	3.412	4.1004	4.5886
1599	3.14715	2.409	4.6107	3.66875	3.9605	3.55845	3.19095	2.84975	3.8608
1600	3.45965	6.9075	5.1349	3.41375	2.38915	4.22135	3.69465	3.1158	3.31445
1601	3.3419	3.1395	3.73435	3.20815	3.61175	3.5813	3.6062	3.2729	3.7816
1602	2.8694	1.8975	2.31755	3.8884	3.9121	3.14015	2.89035	3.3306	4.4994
1603	3.2895	2.183	2.4141	2.9032	3.86285	3.34945	3.41545	3.4907	4.4718
1604	3.00985	2.215	3.63075	2.68435	3.4521	2.82355	2.79685	2.79395	3.5579
1605	3.0258	1.339	2.1724	3.61355	2.9277	3.65655	2.8043	2.6776	4.0238
1606	3.41515	1.6825	5.17425	3.0755	2.8881	3.37335	3.50765	2.9293	2.87935
1607	3.3127	1.4725	4.2404	4.022	3.51905	3.3134	3.32035	3.0795	3.5883
1608	2.9759	0.826	2.97545	3.1824	3.57035	2.94795	3.1348	3.1354	3.49965
1609	3.0028	1.6875	3.37635	2.1498	3.0739	3.38605	3.6202	2.9378	2.4949
1610	3.49325	2.3915	3.5411	3.5388	2.60795	4.53545	3.28675	3.15625	2.94065
1611	3.08155	2.465	1.3296	2.923	2.64505	3.93105	3.24005	2.48545	3.4105
1612	3.3085	3.5115	3.02235	3.1913	4.469	3.26995	3.45775	3.4055	4.5093
1613	3.16675	1.3045	2.71175	3.69635	4.3467	3.78275	3.1324	3.45835	3.95895
1614	3.2277	1.448	4.07485	3.4458	3.73255	3.3056	3.5104	3.65885	3.2012
1615	3.23645	3.227	3.1551	3.1535	3.407	3.00125	3.8602	3.84835	3.6157
1616	3.1956	1.6745	2.05885	2.8069	3.2122	3.6594	3.51715	3.55515	3.72615
1617	2.8669	1.1245	2.85035	2.81405	3.33825	2.80335	3.09505	2.30965	3.26365
1618	2.66485	1.5815	2.08255	2.29905	2.9493	2.7927	2.5547	3.2536	3.16075
1619	3.0498	2.5485	4.4228	3.28345	3.5668	3.70425	3.53125	3.83275	3.87545
1620	3.0288	3.553	3.4334	4.1863	2.35075	2.96125	3.23505	3.90845	2.20215
1621	3.3342	1.748	3.1795	3.51015	2.6419	3.5492	3.9526	3.9136	2.42055
1622	3.0578	3.997	1.67215	3.08945	2.85235	3.32875	2.85005	2.91525	3.4761
1623	3.1059	3.1475	2.57335	3.4362	2.3908	2.94275	3.0818	3.4249	2.93165
1624	3.25785	1.9695	5.43325	3.3219	2.40945	4.1278	3.84585	3.87415	2.7344
1625	2.9158	2.2815	2.52235	2.4309	2.836	2.6777	2.9241	2.99555	2.8306
1626	3.01605	2.225	1.35	2.7155	3.36915	2.4324	2.981	2.69165	3.00245
1627	2.76605	1.8935	1.33855	2.72215	3.0085	3.0697	2.79325	2.733	2.71045
1628	3.1457	1.116	3.13685	2.8566	2.8117	2.4021	2.60915	3.25845	3.34445
1629	2.70175	2.164	1.69325	2.04115	3.18745	2.8133	2.7745	3.45945	2.8962
1630	3.53425	1.5945	2.8137	4.1503	1.91455	3.52635	3.469	3.85735	2.54265
1631	2.9965	1.8165	2.37235	3.7353	1.7276	3.204	3.42655	3.41235	2.0488
1632	3.3904	2.2325	2.5408	3.63385	1.8501	2.9643	3.0974	2.7411	2.2119
1633	3.2545	1.344	2.7167	3.19715	2.19465	2.8409	3.29235	3.30365	2.36545
1634	3.09185	2.0695	5.3785	3.00995	3.1936	3.1131	3.23765	2.82355	3.1305
1635	3.14545	3.6655	2.2337	2.6655	3.0745	3.0056	3.10575	2.299	3.0698
1636	2.9248	2.747	4.2918	2.3565	2.474	2.5243	2.6568	2.7057	2.367
1637	1.7248	3.107	2.5656	1.6674	1.8825	1.4812	2.4494	2.0795	1.0293
1638	1.9269	1.1035	2.2814	1.84245	1.94215	1.98235	1.92505	2.12125	1.93585
1639	1.97	1.565	1.9464	1.9113	2.16485	1.89435	2.08455	1.60695	1.6558
1640	1.9603	0.7535	2.66225	2.15735	1.4758	2.21595	1.67235	1.3646	1.7039
1641	2.08035	1.8255	3.02495	2.50195	2.14985	2.0147	1.90755	1.3014	2.268
1642	2.0837	2.769	1.4596	2.2147	2.28975	2.2019	1.8739	1.83885	1.6379
1643	2.2208	1.751	1.64135	2.27485	2.2885	1.7914	2.3358	2.15775	2.0265
1644	1.8141	1.781	1.9574	2.09565	2.22235	2.25825	2.28725	2.195	2.633
1645	2.1045	2.432	1.36845	2.18155	1.48945	2.04235	2.2947	2.5326	1.58535
1646	2.158	2.922	1.7087	2.33685	2.7483	2.0152	2.3324	1.6972	2.4129
1647	2.02005	4.827	2.95735	2.21105	2.0493	2.25905	2.06645	2.22415	1.6046
1648	1.92975	3.53	2.0928	2.2604	2.21935	2.1815	2.0381	0.5471	1.8344
1649	2.02065	1.914	2.2882	2.0424	1.9438	2.40725	2.68655	2.4331	2.92535
1650	1.9209	4.3505	1.7216	2.6585	1.42035	2.1385	1.84745	2.1824	1.91245
1651	2.15205	3.0775	2.4012	2.17865	2.0231	1.9017	2.0121	2.41975	1.55365
1652	2.1718	0.985	2.8313	1.7218	1.8132	2.28105	2.143	1.85365	1.5853
1653	2.4569	5.9015	2.0508	1.9078	1.71405	2.65475	2.01835	1.76745	1.8607
1654	1.9602	1.0385	2.05215	1.85685	1.7472	2.7382	2.297	2.3706	1.89105
1655	2.2035	2.5975	1.6271	1.92685	2.2261	2.2157	2.1193	2.15705	2.9211
1656	2.167	5.434	1.6514	1.67605	2.4956	2.10855	2.7169	1.77925	3.05825
1657	2.44255	4.013	2.32825	2.47855	2.74435	2.0767	2.3256	2.55625	3.32985
1658	2.12805	3.486	1.43265	2.7676	2.29675	2.447	2.4363	1.41405	2.9603
1659	1.98735	3.4195	1.2774	2.20675	2.07995	2.242	2.2484	2.1446	2.72255
1660	2.14085	1.7695	1.68445	1.97175	2.53225	2.123	2.1959	2.13605	1.9248
1661	2.19465	1.803	2.1543	2.62105	2.29995	2.3714	2.2357	1.926	2.54105
1662	2.19715	8.236	1.70355	2.54035	3.02505	2.45355	1.88315	2.0442	2.79315
1663	2.1166	3.6155	1.15565	2.3153	2.42305	2.01755	2.2001	2.04855	2.09905
1664	2.16025	2.3405	3.05855	2.00445	2.4999	2.3913	1.96035	1.67805	2.70055
1665	2.2096	1.3825	1.9391	2.43835	3.04825	1.93485	2.141	1.6081	2.0828
1666	2.0877	1.7995	2.1944	1.51735	1.74525	1.9039	1.9708	1.8968	2.1381
1667	2.54745	3.6	3.2349	1.60205	1.8156	1.99315	2.30255	2.0737	2.24205
1668	3.01885	6.518	3.10295	2.32955	2.94825	2.12465	3.29595	3.1556	3.1043
1669	3.22795	2.216	3.9276	2.77445	2.9298	2.3284	2.92485	3.17475	3.0332
1670	3.25805	3.917	3.50985	3.0747	3.549	2.75115	2.82875	2.35695	2.99945
1671	2.9927	2.606	2.54055	3.1332	3.63165	3.8438	2.77355	3.47065	2.9747
1672	3.4026	3.1075	2.99825	3.74625	2.56115	3.21815	3.2719	3.60965	2.9484
1673	3.3497	2.891	4.28675	3.05395	2.5801	4.13445	3.1256	3.5618	2.9881
1674	3.2787	5.594	2.8721	3.10085	3.1373	3.7815	2.57775	3.2979	2.77495
1675	3.42755	3.128	3.4366	4.1851	2.7863	4.2634	3.50545	2.9624	2.869
1676	3.39675	4.9765	3.06175	4.09725	3.0751	3.6963	3.3686	4.08955	3.51985
1677	2.9109	7.6355	3.36875	3.2762	3.2132	3.6879	2.96025	3.7341	2.802
1678	3.2651	8.94	4.1617	2.6586	3.04595	2.9399	3.29225	3.70695	3.11665
1679	3.18145	4.0735	3.5464	1.9737	2.746	2.9332	3.0878	3.5922	2.35455
1680	2.9995	4.8965	2.28505	2.38435	2.68545	3.805	2.72335	3.50275	2.88225
1681	3.2572	3.249	5.4716	3.48355	2.76055	3.8444	2.98035	4.0219	2.7062
1682	2.9597	6.042	3.71925	3.60295	3.19615	3.2782	3.37735	2.67425	3.02625
1683	3.01985	8.97	3.0977	3.64795	3.44285	3.1336	3.5077	3.8428	2.243
1684	3.1798	5.938	3.86845	3.22325	2.71275	3.15125	3.15125	3.2053	3.21815
1685	3.0516	7.8165	2.6919	3.5104	3.86095	3.4769	3.4984	3.9748	3.81865
1686	3.36265	12.077	2.68335	3.5289	3.86485	3.68845	3.58205	3.10235	3.43205
1687	3.23435	7.131	3.27895	3.3425	2.51715	2.7606	3.35325	3.70955	2.7364
1688	3.2556	5.6605	3.13705	3.7677	3.5183	3.7602	3.2699	3.7077	3.03425
1689	3.16335	3.1935	3.9988	3.38445	2.1552	3.08965	3.0543	3.28365	2.495
1690	3.28685	5.0935	4.6181	3.8677	2.5013	3.50355	3.1683	3.12285	2.7398
1691	3.3032	8.0875	3.35055	4.0413	2.78005	4.06715	3.57235	4.0273	3.29255
1692	3.2085	1.807	3.0036	3.044	3.2375	4.24395	3.15165	3.174	3.4272
1693	3.03185	3.229	2.9416	3.4527	2.8365	4.3429	3.2615	1.855	2.973
1694	3.25165	3.4155	3.4371	2.87265	2.69205	3.27865	3.06935	3.25685	2.90485
1695	3.35185	5.115	3.06025	4.24575	2.857	3.23185	3.63575	2.80525	2.8595
1696	3.18145	4.305	3.27085	3.9691	2.62835	2.6712	2.9199	3.13505	2.55145
1697	3.12905	3.4695	2.68735	3.4104	2.298	3.58065	2.5664	2.6021	2.9027
1698	2.96025	9.112	3.93915	3.4481	2.84615	3.0845	2.9351	3.2171	2.59965
1699	3.1194	6.7815	3.04765	2.74865	2.5266	1.82555	3.45025	3.05595	2.5759
1700	3.08705	2.3655	3.0711	2.17535	3.1349	1.7588	3.42145	3.80515	2.69285
1701	3.22465	5.4995	4.90985	2.92065	3.15075	2.90635	3.2059	3.78125	2.85975
1702	3.2503	5.073	4.79855	3.07885	3.848	3.13465	3.29105	2.629	3.4539
1703	3.37835	6.1715	4.98015	3.5229	2.8608	3.3146	3.46835	3.57955	3.8509
1704	2.8864	2.6165	2.59175	3.11275	3.30705	2.90885	2.84515	2.5969	3.36055
1705	3.231	4.8365	4.009	3.13945	3.82615	3.14055	3.17685	3.1865	3.68585
1706	3.23785	2.5065	3.7339	2.80555	2.6733	3.50295	3.072	2.12285	3.2054
1707	3.26025	4.19	3.803	4.1253	2.8132	3.1131	2.79795	3.3219	2.6844
1708	3.46335	3.9895	5.92715	2.752	2.2979	3.0245	3.23975	3.38475	2.6741
1709	3.45715	5.45	2.99815	2.71355	2.51685	2.87525	3.2134	3.8615	2.71645
1710	2.97985	3.021	4.60195	3.1887	3.10925	2.2433	3.2143	3.3574	2.46135
1711	3.18685	5.441	3.71805	3.30405	1.76565	3.22835	3.1438	3.2864	2.36395
1712	3.37555	2.415	4.22665	2.7378	2.0417	2.8676	2.89125	3.43425	2.26265
1713	3.4507	3.687	4.96975	2.92595	3.26625	3.09465	3.0743	3.2479	3.1223
1714	3.1092	8.619	5.0761	3.1471	3.43815	3.14085	3.13415	2.9332	4.36355
1715	3.105	2.546	2.4521	3.2355	2.95425	3.29545	3.0682	3.53165	3.23725
1716	3.21955	3.353	4.4974	3.05315	2.15075	3.0006	3.1349	3.52415	2.52745
1717	3.08845	2.085	6.0947	2.5525	2.41425	2.9852	2.79035	3.8322	2.874
1718	3.6219	2.211	0.4479	2.22485	2.3296	2.6354	2.96775	3.74985	3.44875
1719	2.1664	2.254	3.5705	2.6528	2.34465	2.24545	2.19115	2.0779	2.7436
1720	2.068	2.0895	4.2499	1.98425	2.03235	1.91815	1.7153	2.5359	2.5156
1721	2.0292	4.6245	1.99995	2.3442	2.44935	2.16175	2.07625	2.7495	2.563
1722	2.4204	3.077	3.1322	2.51805	2.40485	2.5616	2.575	3.26855	2.8248
1723	2.29905	1.4255	1.8154	2.43445	1.67275	2.31965	2.1963	2.12085	1.5778
1724	2.3657	2.034	1.7778	1.47375	2.12505	1.9806	2.3821	2.5832	1.94745
1725	2.0963	1.386	3.0692	2.2856	1.6539	1.9928	2.31765	2.23935	1.9856
1726	2.41405	2.4745	1.75085	2.0573	2.0591	2.534	2.27505	2.15555	2.01275
1727	2.266	1.676	1.51485	2.2232	1.65985	2.3669	1.7841	2.42115	2.47835
1728	1.9849	1.3345	0.88865	2.3412	2.78255	2.1475	1.98805	1.9528	2.37725
1729	1.95305	1.834	1.197	2.23755	2.7483	2.12225	1.94085	2.89975	2.82065
1730	2.25975	1.7935	3.2276	2.65655	2.2065	2.41385	2.70145	2.2475	2.4297
1731	1.8042	1.291	1.11175	1.34735	2.06765	1.8296	1.68815	1.67605	2.1007
1732	2.19535	4.9755	2.3685	2.46945	2.40715	2.11065	2.42655	2.0532	2.61315
1733	2.2097	4.276	1.09195	2.4419	2.70835	2.62375	2.33415	1.92835	2.77615
1734	2.1746	3.442	0.7816	2.37075	2.6045	2.67115	2.36775	1.52955	2.2705
1735	2.26035	2.7515	3.60705	1.6684	2.0881	1.80225	2.32245	2.54105	2.39265
1736	2.0447	1.3775	2.22425	0.86365	1.7441	2.1213	1.9777	2.2261	2.29115
1737	2.2151	1.495	1.3876	1.517	1.493	2.02915	2.43535	1.86975	2.12985
1738	2.34815	1.4325	2.41535	1.47195	1.90675	1.2654	2.43535	2.3513	2.09535
1739	2.32705	1.5685	1.3083	2.4115	2.7495	1.8022	2.2383	2.02445	2.7188
1740	2.38895	2.176	2.43915	2.37025	2.4989	2.7027	2.06915	2.1891	1.8643
1741	2.152	2.528	1.4982	1.2224	2.1825	1.87915	2.3562	2.14815	2.0323
1742	2.3123	2.3175	1.88385	1.64015	1.8646	2.29975	2.36075	2.14365	2.1521
1743	2.01725	1.9445	2.4319	2.14685	2.16705	1.98275	1.5967	2.0199	1.9516
1744	2.1608	1.7095	1.13225	1.90565	2.67225	2.1608	1.79465	2.18955	2.40115
1745	2.18395	2.283	2.1539	2.82595	3.2966	2.4365	2.24845	2.397	2.652
1746	2.4895	4.684	3.26495	1.81015	2.96335	2.11805	1.71755	2.3874	2.8372
1747	2.39085	3.3915	2.10495	1.3639	2.8007	2.1763	2.1546	2.28725	2.1647
1748	2.1415	4.322	1.70685	1.6954	2.5699	1.81385	1.8499	2.5814	2.14195
1749	1.94515	1.696	2.4557	1.97835	2.04265	2.1523	2.0217	1.85665	1.7154
1750	2.0944	1.095	1.6379	1.6656	2.4363	2.2147	1.9534	2.0816	1.75355
1751	2.2153	6.473	1.50205	2.0942	2.2839	2.07045	2.37755	2.003	3.05
1752	2.1157	2.579	2.22125	2.58	2.63365	2.0299	2.1523	1.50435	2.1515
1753	2.3937	5.487	2.5381	2.00875	2.7452	2.2693	2.17375	2.06675	2.8662
1754	2.47605	2.1075	2.85355	2.59565	1.8127	2.1882	2.33875	2.35615	2.04675
1755	1.91755	1.2245	1.34975	2.07705	2.11695	2.253	1.8105	1.713	2.49355
1756	2.15085	1.477	4.2731	1.46545	1.9802	2.13175	2.28005	2.23575	2.00935
1757	2.3604	2.9745	2.139	2.39265	1.8983	2.6494	2.1041	2.6416	1.77385
1758	2.16225	2.5715	1.8541	1.9487	2.1918	2.28935	1.9131	1.9531	2.39625
1759	2.2592	3.136	1.6506	2.0532	3.043	1.82205	2.0575	2.1722	2.41715
1760	1.9244	3.8885	3.76675	1.92025	2.4247	1.95365	2.4397	2.55175	3.1398
1761	2.1033	2.3585	1.83615	2.55395	1.9531	2.1393	2.16485	2.19775	2.9137
1762	2.17955	1.8915	2.5217	1.5101	1.83525	2.30475	2.4409	1.55425	1.6986
1763	1.76475	1.964	2.3924	1.76055	2.24095	1.9481	2.0108	1.5456	2.04795
1764	2.044	2.7305	0.7225	1.8599	2.169	1.8482	1.98985	1.57295	2.42475
1765	2.04525	2.167	1.2219	1.7814	2.3077	2.36195	2.31675	1.88675	2.66875
1766	2.13185	1.578	0.2968	2.5606	2.03725	2.4559	2.1122	1.6839	2.1135
1767	2.12825	1.25	1.4864	1.9715	1.8758	1.6804	2.3156	2.1858	2.02335
1768	2.4511	1.1025	1.61875	2.4786	2.3061	2.2428	2.68195	2.27115	2.5988
1769	2.25725	2.6775	2.73865	1.89165	2.0927	2.46495	2.0615	2.3035	3.27895
1770	2.2767	2.74	0.84945	1.87025	2.0651	1.80675	2.14225	1.9933	2.619
1771	2.23355	2.171	2.62655	1.7177	1.80075	2.34715	2.3305	2.33835	1.98605
1772	2.03645	1.635	1.84655	2.2551	1.70305	1.9529	1.8742	2.6032	1.81665
1773	2.2283	2.028	1.36815	1.84735	1.71415	2.0055	1.75635	1.7684	2.0404
1774	2.26325	2.3895	2.1487	1.02575	1.9547	2.14935	2.46735	2.30145	2.18595
1775	2.23365	0.9855	2.56465	1.49065	2.01825	1.87335	2.36275	2.5228	1.908
1776	2.31705	3.773	1.3716	2.23835	1.8177	2.30445	2.5974	2.78565	2.06485
1777	1.9863	1.733	1.7502	2.1175	1.7362	2.50635	2.1099	2.381	2.56295
1778	2.1055	2.5865	2.3501	1.54405	2.2448	1.79915	1.87295	2.0252	2.73505
1779	2.0103	2.1465	1.3157	1.43205	2.29155	2.0086	2.2705	1.5116	2.4371
1780	2.15235	2.2095	2.3016	1.51235	2.48845	1.79825	2.29705	3.2398	2.5004
1781	2.24295	2.0155	1.302	2.43205	2.45905	2.5469	2.32415	2.54055	1.6691
1782	2.22595	1.557	0.64105	2.24195	2.01125	2.08735	2.08255	2.6578	1.87145
1783	2.0616	1.839	0.49825	2.09535	2.5169	2.05325	1.6448	1.73795	2.7634
1784	2.50895	4.056	2.7899	3.1256	1.68725	2.62845	2.69125	2.26405	1.4008
1785	2.38585	1.5815	1.6666	2.7693	1.30295	1.9739	2.7193	2.96745	1.81005
1786	2.0825	2.162	1.12745	2.06465	2.11815	2.12535	1.82715	2.4076	2.57555
1787	2.24355	2.6765	2.41405	2.10175	1.86845	1.86535	2.1263	2.47975	2.0996
1788	1.88505	1.8095	0.9034	1.46175	1.90115	1.8451	1.81025	2.31135	2.0297
1789	1.92415	1.3845	4.11495	2.0033	1.791	1.59255	2.00595	1.22875	2.06015
1790	3.2575	2.4185	3.8021	3.5413	3.51275	3.06915	2.8675	3.5819	3.1378
1791	2.2175	2.236	1.4696	1.6803	1.3931	2.1386	2.2072	2.4263	1.9086
1792	1.8373	2.851	0.9979	1.9105	1.2021	1.5204	1.4818	1.769	1.7708
1793	2.0352	5.665	2.23035	1.89235	1.24775	1.6971	1.8806	1.94385	1.5358
1794	2.2148	3.3195	2.1514	1.98365	1.2965	1.72465	1.92375	1.72995	1.5757
1795	2.29385	1.557	2.0428	1.8133	1.12835	1.33525	1.87125	2.1885	1.23185
1796	2.2273	3.976	1.65965	2.0479	1.36905	1.80235	2.5552	1.83375	1.41305
1797	2.02335	4.7525	1.73015	1.82165	1.53535	1.8375	2.1437	2.25355	1.5712
1798	2.2742	4.179	3.26095	2.22535	2.14385	2.1428	2.13965	2.21585	2.7352
1799	2.21605	3.859	2.1702	2.5506	2.27295	2.3568	2.3015	2.3634	1.60255
1800	2.20245	2.676	2.83825	2.2186	2.10065	1.795	1.9801	1.59765	2.5764
1801	2.43945	5.9535	2.8801	2.8722	2.73065	2.91085	2.7196	2.36175	2.45905
1802	2.30115	3.908	1.11555	1.66765	2.6763	2.62635	2.6679	2.08035	2.23955
1803	2.00825	3.355	1.3618	2.4128	2.1437	2.2787	1.9136	1.6767	1.76085
1804	2.27545	8.8465	2.26395	2.1755	2.71055	2.54725	2.5263	2.11815	3
1805	2.06635	4.0645	2.4713	1.457	2.2692	1.8334	2.03785	2.25095	1.7917
1806	2.0549	2.16	0.66965	1.322	2.54035	1.4705	1.82985	1.83585	1.87725
1807	2.05405	4.245	1.22115	1.9932	2.2846	1.99925	2.10255	2.36375	2.3032
1808	1.9373	2.478	1.7999	2.3042	1.88215	2.00995	2.00645	1.96285	2.5808
1809	2.0662	1.3955	2.59205	1.59325	1.9494	2.21975	2.07275	2.09315	2.27455
1810	2.2901	3.0395	1.4717	2.40005	1.94365	2.4081	2.3478	2.563	2.22905
1811	2.12005	6.073	2.6056	2.3601	1.8467	2.73685	2.38805	2.21435	2.1812
1812	2.1939	7.406	2.27475	2.0978	2.5063	2.45935	2.2138	2.23825	3.31055
1813	1.9983	2.998	1.3969	2.326	2.47505	1.63495	1.73045	2.2983	2.60105
1814	2.1951	3.064	1.5781	1.8813	2.496	1.9188	2.17765	2.00815	2.15945
1815	2.2501	4.992	2.86105	2.29505	2.0552	2.2934	2.1722	2.26405	2.4783
1816	2.2807	2.007	0.96055	2.1552	1.69445	2.8315	2.0653	1.4665	1.9113
1817	2.0745	3.849	0.9938	2.50795	1.9672	2.1975	2.3069	2.44675	2.34715
1818	2.0618	6.154	2.6182	2.37765	2.95	1.91945	1.7565	2.3535	3.4556
1819	2.11335	6.0595	2.154	2.4313	2.1275	1.97445	2.0469	2.4278	2.0649
1820	1.9222	3.439	2.6343	1.97885	2.01635	1.81485	1.9303	2.07055	2.85825
1821	2.12625	8.1185	2.05965	1.8328	2.7754	2.47435	2.15115	2.32235	2.41775
1822	2.9164	3.476	2.51515	3.97955	2.6877	3.592	2.71195	3.43865	2.31145
1823	3.02745	3.163	3.3909	3.5052	3.3669	3.62595	3.3234	2.82105	2.73175
1824	3.2185	4.194	3.84965	2.83695	3.1704	2.59985	2.777	3.1842	3.65095
1825	2.8354	2.2505	2.63755	2.78385	2.97025	2.69185	2.7894	2.8862	2.9434
1826	3.1987	1.789	3.4738	2.6537	3.181	3.2283	3.24545	2.87225	3.8395
1827	3.17795	3.8355	5.3885	2.3551	3.5288	3.4795	3.4337	2.99715	3.7718
1828	3.48725	4.6675	3.1032	3.10905	4.27065	3.4205	3.1577	3.87935	4.0155
1829	3.2557	4.3565	3.39995	2.7083	3.8851	2.94085	2.9925	3.34575	4.05815
1830	3.61115	6.206	1.90315	2.6458	3.808	3.54395	3.3175	3.8342	4.15925
1831	3.10665	3.7425	3.34965	3.0719	3.49655	2.99035	2.8729	4.20685	3.87555
1832	3.1328	2.783	3.92465	3.00745	3.31155	3.34205	2.99235	3.8192	2.8807
1833	3.41775	6.037	4.74515	3.034	3.47215	3.2606	3.5078	4.1423	3.61015
1834	2.78345	3.733	4.867	2.66045	3.20555	3.1828	2.87835	2.96405	2.82305
1835	3.41035	4.4475	3.844	3.2277	4.1041	3.08825	2.98225	2.7074	4.036
1836	3.28195	3.5365	3.2981	3.54745	4.333	4.0381	3.66015	3.54465	4.01805
1837	3.13435	2.0675	3.18265	3.6028	2.5102	3.48345	3.6048	3.3288	2.949
1838	3.33655	2.5935	4.1008	3.98825	3.3951	3.22915	3.2772	3.43395	3.707
1839	3.50525	4.5205	5.08535	3.5443	2.99665	2.87805	3.25105	2.8867	2.94035
1840	2.8747	1.4965	3.9462	3.16695	2.44705	3.66865	3.19835	3.1662	2.48505
1841	3.3667	4.6055	4.72875	2.72275	2.0561	3.4045	3.09875	3.59555	2.4494
1842	3.3793	3.469	2.8801	3.6395	2.77905	3.26155	3.09015	3.4315	3.76985
1843	3.15445	9.889	3.51645	3.86805	2.8916	3.18015	3.1928	2.9148	2.65155
1844	3.22695	3.7515	4.77305	3.14605	3.1171	3.1904	3.23445	3.77115	2.6868
1845	3.2275	2.495	1.88365	3.5168	3.13115	3.0349	2.82885	3.10105	3.1206
1846	2.85415	3.695	2.5223	2.95575	2.85045	2.48255	2.4692	3.1843	3.0083
1847	3.5642	5.023	3.6862	4.12365	3.93865	3.6023	3.5291	3.333	3.931
1848	3.36695	5.165	3.25535	3.21915	3.2035	3.20515	2.8877	2.79245	3.22295
1849	3.29225	7.629	2.3619	2.9819	2.15475	3.5125	3.5782	3.77535	2.76025
1850	3.01675	2.873	3.79885	2.2765	2.3613	2.5717	3.2132	2.5247	2.455
1851	2.7432	1.6265	3.031	3.191	1.6818	2.72775	2.7367	2.5831	2.05385
1852	3.17815	2.5215	2.6185	3.54415	2.32255	3.31165	3.20295	3.48315	2.69535
1853	3.2288	6.5145	4.22125	4.15625	3.1384	3.22085	2.6935	3.2882	3.40265
1854	3.4296	5.627	4.97625	2.7061	3.3823	3.107	3.2113	3.8432	2.844
1855	3.17815	5.23	4.80745	2.7859	3.29235	2.77455	2.63485	2.86775	3.7279
1856	3.4291	2.4425	4.61885	4.96575	3.8893	2.6561	3.34245	4.91495	4.80385
1857	2.91825	2.476	0.8421	2.3604	2.23565	2.6305	2.4386	3.5371	2.8103
1858	2.683	2.202	0.6987	1.82765	3.26085	2.74735	2.4147	2.779	2.39705
1859	2.922	2.244	3.81045	3.3168	3.14455	2.73765	3.01605	3.02785	2.58355
1860	2.8855	2.343	1.86815	2.49	2.86865	2.9363	2.56785	3.7057	2.6858
1861	3.3455	3.0475	1.22615	3.23165	2.22535	2.8704	3.19655	3.8298	2.3842
1862	3.2106	2.412	2.78875	3.40555	2.52185	2.0151	3.67205	3.1647	2.61855
1863	3.2871	4.815	4.21215	3.78255	1.96675	2.5153	3.12215	3.26595	2.4305
1864	3.09775	2.0765	2.14365	3.27135	3.6971	3.16995	3.33045	3.03495	2.9056
1865	3.1662	1.1135	3.73155	3.8852	3.2494	3.11615	3.0913	3.07985	2.80485
1866	2.62345	4.237	2.59065	2.453	2.67515	2.5987	2.3948	2.89135	2.42325
1867	2.17055	1.895	2.11545	2.2673	1.6906	1.88575	2.1037	2.02695	1.8194
1868	2.42835	1.885	2.6489	2.59935	1.9789	2.51465	2.2151	2.3786	1.91515
1869	1.92265	4.181	2.2799	1.843	2.2046	2.01905	1.602	0.9894	2.23975
1870	2.18835	3.5375	1.90055	2.1336	2.2518	2.44105	2.0401	2.22135	2.4661
1871	2.02535	4.9465	2.04285	2.225	1.95615	2.0426	1.71525	2.1179	1.95685
1872	2.19245	1.597	1.002	2.17215	2.37225	2.1198	1.8348	2.21565	1.7765
1873	2.11625	3.4505	1.06435	2.1806	2.29705	2.112	1.7178	2.32335	2.2772
1874	1.90035	3.545	2.1865	1.80285	2.16065	2.3719	2.57035	2.0657	2.10865
1875	2.0467	8.662	1.97455	1.61605	2.08615	2.05225	2.2075	1.8901	2.8134
1876	2.1719	8.761	1.1611	2.1291	1.5198	2.0542	1.92985	2.32035	1.90305
1877	2.26615	4.433	1.709	2.3919	1.5587	2.15805	2.19075	2.11335	1.4667
1878	2.1297	2.771	2.09545	2.35325	1.77805	2.1514	1.9881	2.36655	1.7462
1879	1.89525	3.0035	1.1156	1.62895	1.99995	1.87355	1.79785	1.51475	1.9706
1880	3.1789	2.493	1.6079	2.8227	3.2006	3.0639	3.0594	3.55935	3.42605
1881	3.14655	1.0335	2.74745	2.3313	2.3965	2.6201	2.72515	3.41305	1.9855
1882	3.2817	2.1565	3.4396	3.08105	3.5817	3.36645	3.02605	3.07405	2.75105
1883	3.15995	1.873	4.57445	2.4856	3.08935	3.47125	3.4191	3.36195	3.1131
1884	3.2437	2.266	2.50685	3.6867	3.419	3.3106	3.2409	3.12185	2.98145
1885	3.2633	3.053	3.8814	2.95585	3.25315	3.21235	3.3433	3.8105	2.5733
1886	3.39085	0.9395	2.8026	3.67015	3.12555	3.43365	3.0551	4.27985	2.6957
1887	3.0797	1.186	3.56445	2.91895	3.22645	3.66005	3.48235	3.3942	3.3454
1888	2.9864	1.2155	2.79445	3.38195	3.5853	3.6881	3.53115	3.41825	3.1439
1889	3.178	3.168	3.5986	3.02015	3.9488	3.08685	3.27945	2.93265	2.8044
1890	3.05875	2.9205	3.4508	3.83925	3.4465	3.1632	2.8364	2.2711	3.2528
1891	2.9054	3.0375	5.53125	3.3994	3.54835	2.7242	3.20435	3.3266	3.2645
1892	3.29775	2.8975	4.9293	3.3146	3.17535	3.41995	3.02915	3.32265	2.8631
1893	3.4127	2.8115	2.86755	3.2881	3.16265	3.33325	3.31255	2.9752	3.0941
1894	3.23865	1.224	1.6877	3.35025	2.6666	2.68155	3.3372	3.27055	2.7453
1895	3.169	1.047	3.4083	2.79745	2.1825	2.02355	3.14935	3.42175	3.04795
1896	3.14905	2.533	2.47815	2.9383	2.81445	2.2695	3.40545	3.3835	3.01715
1897	3.04955	1.185	4.07185	2.40055	2.4576	1.8803	3.3108	3.84215	3.23745
1898	3.5948	3.881	2.45005	3.68215	2.41495	2.95075	3.4212	3.3228	2.8833
1899	2.99	2.2705	3.3982	3.14765	3.4727	3.1188	3.29795	3.13775	2.82685
1900	2.94735	1.85	3.3204	2.85685	3.2293	2.7003	3.33745	1.9202	3.036
1901	2.5214	1.882	1.7098	2.4397	3.361	2.65945	2.8416	3.02325	2.6749
1902	3.32095	3.3505	3.79155	3.37345	3.76425	3.84475	3.4697	3.04745	3.2794
1903	3.0368	2.631	3.02665	2.8426	3.24685	2.9799	3.4449	3.6617	3.50425
1904	3.1547	3.109	3.9874	2.8093	3.5104	3.50135	3.15855	2.7379	3.1378
1905	3.17145	2.746	2.40245	2.42145	2.92125	2.75955	2.7053	3.07425	3.07035
1906	3.3108	1.486	2.3383	3.69995	3.26255	3.04535	2.83595	3.8577	3.44395
1907	3.29535	1.8335	3.1335	3.8911	2.26235	3.8086	3.4078	4.6918	2.4507
1908	3.067	2.6825	4.8026	3.4385	2.1831	2.6671	3.43625	3.8415	1.95915
1909	3.2867	1.024	3.0293	3.3271	1.885	2.98595	2.82	3.30455	2.61285
1910	3.5232	2.888	3.53705	3.4953	3.52375	3.4854	4.1679	3.38285	3.8942
1911	3.1741	2.974	1.22305	3.2416	3.38715	3.31065	2.93735	3.1618	3.26375
1912	3.5815	2.9185	3.733	3.66935	2.64535	3.50695	3.899	3.9048	2.33515
1913	3.4398	2.4585	3.11095	3.57515	3.96085	3.73445	3.0467	3.3691	2.79755
1914	3.35785	5.116	4.02345	3.2025	2.8748	3.104	3.59835	4.01585	3.30435
1915	3.36095	3.1665	3.4905	2.44325	3.3407	3.60325	3.76105	2.90955	3.21025
1916	3.31665	3.191	3.6634	3.1998	3.3584	2.7354	3.5058	2.51475	3.73215
1917	3.8517	2.1245	8.4687	3.67945	3.1968	3.13205	3.4802	4.34815	4.171
1918	3.3923	1.772	2.25735	3.2221	3.0668	2.8447	3.98625	3.81055	2.3989
1919	3.104	2.133	0.5613	2.3337	2.72445	3.10475	3.23815	2.24355	3.2093
1920	2.73245	2.4135	2.38715	2.2867	2.3448	2.7023	2.4567	3.09615	2.97775
1921	2.71905	2.015	1.56155	2.67735	2.9623	2.79425	2.744	3.18085	2.553
1922	3.01345	3.4045	4.4974	3.2928	3.18	3.39755	3.04865	2.68005	3.30905
1923	2.8263	2.1155	2.96675	4.06485	2.96485	2.8556	3.28925	3.02295	2.98505
1924	3.1597	4.499	2.6279	3.65885	3.5496	2.86545	2.92095	3.8196	2.99165
1925	2.99595	2.878	2.5257	3.3396	2.70695	2.9032	2.60605	2.8846	3.09465
1926	2.9051	3.551	3.29245	2.9625	2.85265	2.4901	3.0844	1.6397	3.00895
1927	3.0527	3.8095	2.64835	2.3778	3.21095	3.60985	3.15405	1.78725	2.76405
1928	3.42445	3.143	3.88605	3.21315	2.32205	3.4696	3.12815	2.92735	2.3653
1929	3.35805	7.4195	3.0973	4.0336	3.27325	3.0851	3.11905	2.194	3.15
1930	3.0751	1.467	4.6248	3.33105	2.8626	3.1833	2.8145	2.0913	2.3411
1931	3.36565	4.148	2.5385	3.52865	2.8528	3.6255	3.1118	3.0243	2.63745
1932	3.0785	3.0505	2.34865	2.7549	2.43595	2.77005	3.2692	2.6843	3.05455
1933	3.03555	2.377	4.26905	2.2472	3.2234	2.9832	3.0022	2.6538	3.28225
1934	3.5882	3.3215	5.33585	2.56975	3.0739	2.9429	3.39065	3.2368	3.35345
1935	2.9085	4.138	3.4215	3.64345	3.076	2.9871	3.1507	3.24955	3.38085
1936	3.08635	4.401	2.99575	2.7987	2.94425	3.27845	3.6476	2.9816	3.3027
1937	2.9609	1.676	7.21325	1.95945	2.7923	3.095	2.98095	2.8093	3.3469
1938	3.0025	3.026	2.8339	2.64065	3.57415	2.73175	2.66355	2.9279	3.87515
1939	2.7182	2.97	2.1378	2.3087	3.431	3.0631	2.6963	3.367	3.40295
1940	3.31285	2.5045	4.36375	3.49175	2.25425	3.67325	3.205	4.00495	2.52095
1941	3.4828	2.697	4.60855	3.3024	2.1084	3.2545	4.2739	4.48865	2.39695
1942	3.2581	3.5555	4.05665	3.4084	3.5378	3.42215	3.7038	2.8284	2.9349
1943	3.2082	2.859	3.2584	3.26805	3.0717	3.4199	3.6128	3.25	3.6358
1944	2.98105	1.996	2.10865	3.1671	3.08815	3.0873	2.6674	2.9258	3.05105
1945	2.9377	3.124	4.43375	2.198	2.7829	2.904	2.6833	2.83095	3.1501
1946	3.1801	4.013	1.9245	3.1345	3.5636	2.73185	3.14645	3.0004	3.554
1947	2.96855	2.443	2.0205	2.53245	3.4801	3.1801	2.805	2.18055	3.062
1948	2.91055	4.0135	3.8766	2.5413	3.0705	2.7446	3.1265	2.3435	3.454
1949	2.83055	2.4065	2.8803	2.80195	2.61935	2.8522	2.7949	3.0156	2.9227
1950	3.3772	2.8885	5.15965	2.80415	3.8657	3.8525	3.66945	4.01665	3.41605
1951	3.1015	5.641	4.19925	3.193	3.6223	3.31875	3.07425	3.62005	4.0058
1952	2.83725	3.8915	3.3834	2.46815	3.38105	3.17965	2.76485	2.2262	3.6602
1953	3.3188	3.5115	2.95925	3.66405	3.7013	3.0301	3.0988	3.78185	3.55865
1954	2.95975	4.084	3.22305	3.1057	3.0251	3.16675	3.13215	2.8625	3.07015
1955	3.34315	1.5955	2.78695	3.1778	2.50695	3.0522	3.1312	3.62915	2.84015
1956	3.27555	7.9265	2.30075	2.3752	2.92145	2.6977	3.63135	4.23505	3.45465
1957	3.43015	1.5555	2.5943	2.5843	2.5603	3.6237	3.4962	3.2273	2.63425
1958	3.2417	4.9915	3.003	3.99035	3.13065	3.64275	4.0312	4.0829	2.9882
1959	3.0334	4.8765	3.65305	3.1015	3.71995	3.2261	3.4432	2.74745	4.04025
1960	2.8833	7.1725	3.56055	3.213	3.62355	2.5764	2.6901	2.26725	3.83615
1961	2.60155	2.809	3.1726	2.383	3.163	3.0801	2.4918	2.7016	2.95085
1962	3.2205	1.827	3.5003	3.0366	3.333	3.1838	2.8126	2.41885	4.07885
1963	2.96345	5.505	1.59845	2.7381	3.545	3.06545	2.8592	3.7074	3.6901
1964	3.0992	4.58	2.3492	3.21505	3.58515	3.1137	3.2041	2.87715	3.5609
1965	3.1376	2.0635	2.1468	2.94025	3.5854	2.65	2.7914	2.3206	3.67695
1966	3.2198	7.519	2.87	2.86215	3.0938	2.97525	2.9751	3.3503	3.63375
1967	2.89725	2.0545	3.8027	2.5564	2.68005	2.6525	2.33095	3.251	3.03635
1968	3.30285	3.0945	3.33165	2.5484	3.00095	2.59475	2.8375	3.20515	3.23165
1969	3.1009	6.525	3.79695	2.91115	2.53135	3.4769	3.63355	3.47925	2.7932
1970	3.01825	7.9775	2.9969	4.05765	2.504	3.2616	3.57105	3.6906	2.16935
1971	3.54645	1.9555	2.59025	3.0349	2.5952	3.6193	2.94305	3.68355	2.5815
1972	3.919	3.2355	2.9043	4.24995	4.025	3.56055	4.1227	4.24865	4.4146
1973	4.17855	2.0895	4.78645	3.78665	4.05845	3.97995	3.82215	4.9405	3.44515
1974	3.65835	2.6595	3.7525	3.3227	3.4955	3.6194	3.7551	3.18385	4.12815
1975	3.7788	3.4515	4.91545	3.6259	3.95265	3.7747	3.83925	4.06375	3.86105
1976	4.0691	2.043	3.88025	3.2302	3.9305	4.2872	3.9409	4.0631	3.57275
1977	4.08945	2.2725	8.34685	3.50485	4.1073	3.211	4.57185	3.8629	4.02065
1978	3.79195	3.017	4.276	4.3015	4.3425	3.66445	3.9932	4.48075	3.57555
1979	3.77875	2.168	3.4206	3.8216	3.30805	3.72095	3.844	3.4855	3.1321
1980	3.77915	2.137	6.3997	4.0768	3.32	3.4094	3.84135	3.5733	3.14705
1981	2.24505	0.7485	4.5911	3.8663	3.4635	3.34295	2.82055	2.9585	3.0336
1982	3.2239	0.8225	3.5751	3.88505	3.2516	3.02005	2.925	3.2172	3.47355
1983	3.3452	1.238	3.7432	3.7847	4.1018	3.70755	3.51695	2.74885	3.5457
1984	2.65985	2.533	2.9811	2.77265	3.07175	3.02735	3.25695	3.3	4.03545
1985	3.49845	2.507	3.6729	3.4982	2.79725	3.78745	3.0403	2.7047	3.53135
1986	3.40385	0.4765	3.03335	3.6421	2.838	3.3472	2.76355	2.88685	2.68715
1987	3.02945	1.3375	2.65605	4.0307	3.27465	2.914	2.8217	3.0785	2.89045
1988	3.48215	1.4585	2.92235	3.7966	3.34035	3.47195	3.5287	3.98055	3.68745
1989	2.7162	1.9035	1.81525	2.40065	2.1564	2.3425	2.38045	1.78485	2.5723
1990	2.1263	1.0775	2.3318	1.8621	2.4487	1.7853	2.2337	2.5504	2.5375
1991	2.15885	1.372	1.84525	2.5927	2.37985	2.35925	1.79385	2.0379	2.6746
1992	2.1899	2.5095	2.352	1.9875	1.87575	1.89365	1.86125	1.16885	1.7502
1993	2.17165	0.852	1.41245	1.90615	1.74265	1.61235	1.9472	1.56005	1.5118
1994	2.08895	3.2085	0.6659	1.7685	2.2263	2.3597	2.2107	1.68795	2.5291
1995	2.16675	1.68	2.09155	1.77955	2.55265	2.38005	1.80105	1.98945	2.3258
1996	1.815	1.2605	2.0872	2.14495	2.1699	2.1702	1.85435	1.97535	2.5384
1997	2.286	0.8165	1.34315	2.3119	2.95065	2.65245	1.83475	2.59045	2.41455
1998	2.03235	0.622	2.63775	2.3057	2.38705	2.1687	2.42715	2.38545	2.8329
[truncated: 321 more rows]

## Sheet: mad_mappingrate
bulk_1	0.89	0.1742
bulk_2	0.88	0.1774
tube_1	0.96	1.2135
tube_2	0.9	1.075
tube_3	0.91	1.0655
tube_4	0.89	1.345
tube_5	0.87	1.415
tube_6	0.89	1.35
tube_7	0.9	1.71
tube_8	0.91	1.325
tube_9	0.91	1.0476
chip_1	0.92	0.8646
chip_2	0.92	0.5685
chip_3	0.89	0.6254
chip_4	0.93	0.4817
chip_5	0.9	0.5889
chip_6	0.91	0.4655
chip_7	0.9	0.5301
chip_8	0.9	0.492
mica_10_1	0.93	0.4152
mica_10_2	0.93	0.4207
mica_10_3	0.9	0.4252
mica_10_4	0.93	0.595
mica_10_5	0.9	0.512
mica_10_6	0.91	0.465
mica_10_7	0.89	0.4681
mica_20_1	0.86	0.3379
mica_20_2	0.89	0.4226
mica_20_3	0.89	0.4121
mica_20_4	0.88	0.4052
mica_20_5	0.9	0.4379
mica_20_6	0.86	0.3063
mica_30_1	0.83	0.3567
mica_30_2	0.82	0.3115
mica_30_3	0.83	0.3513
mica_30_4	0.84	0.3847
mica_30_5	0.85	0.4133
mica_30_6	0.88	0.4159
mica_30_7	0.85	0.3549
mica_30_8	0.83	0.3209
mica_30_9	0.81	0.3398
mica_30_10	0.86	0.4139
mica_30_11	0.84	0.4391
mica_30_12	0.87	0.3117
mica_30_13	0.79	0.3253
mica_40_1	0.83	0.3173
mica_40_2	0.85	0.2803
mica_40_3	0.85	0.3064
mica_40_4	0.78	0.3258
mica_40_5	0.88	0.2891
mica_40_6	0.88	0.4156
mica_40_7	0.78	0.2935
mica_40_8	0.76	0.3218
mica_40_9	0.84	0.2692
mica_50_1	0.74	0.4508
mica_50_2	0.85	0.2627
mica_50_3	0.79	0.3106
mica_50_4	0.8	0.4668
mica_50_5	0.74	0.3214
mica_50_6	0.82	0.2957
mica_100_1	0.72	0.4183
mica_100_2	0.53	0.3734
mica_100_3	0.56	0.3731
mica_100_4	0.55	0.3748
mica_100_5	0.63	0.415
