# Supplementary material for: High-throughput single-cell whole-genome amplification through centrifugal emulsification and eMDA
Source: Commun Biol. 2019 Apr 29;2:147. doi: 10.1038/s42003-019-0401-y (PMC6488574; doi:10.1038/s42003-019-0401-y)
Supplement: Supplementary file 5 — Supplementary Data 2 [file 42003_2019_401_MOESM5_ESM.csv]

	0	1	2	3	4	5	6	7	8	9	10	11	12	13	14	15	16	17	18	19	20	21	22	23	24	25	26	27	28	29	30	31	32	33	34	35	36	37	38	39	40	41	42	43	44	45	46	47	48
bulk_1	2.09187986336	2.09187986336	2.09187986336	2.09187986336	2.09187986336	2.09187986336	2.09187986336	2.09187986336	2.09187986336	2.09187986336	2.09187986336	2.09187986336	2.09187986336	2.09187986336	2.09187986336	2.09187986336	2.09187986336	2.09187986336	2.09187986336	2.09187986336	2.09187986336	2.09187986336	2.09187986336	2.09187986336	3.17487545829	3.17487545829	3.17487545829	3.17487545829	3.17487545829	3.17487545829	3.17487545829	3.17487545829	3.17487545829	3.17487545829	3.17487545829	3.17487545829	3.17487545829	3.17487545829	3.17487545829	3.17487545829	3.17487545829	3.17487545829	3.17487545829	3.17487545829	3.17487545829	7.43019462027	7.43019462027	7.43019462027	7.43019462027
bulk_2	2.05893744725	2.05893744725	2.05893744725	2.05893744725	2.05893744725	2.05893744725	2.05893744725	2.05893744725	2.05893744725	2.05893744725	2.05893744725	2.05893744725	2.05893744725	2.05893744725	2.05893744725	2.05893744725	2.05893744725	2.05893744725	2.05893744725	2.05893744725	2.05893744725	2.05893744725	2.05893744725	3.18280771247	3.18280771247	3.18280771247	3.18280771247	3.18280771247	3.18280771247	3.18280771247	3.18280771247	3.18280771247	3.18280771247	3.18280771247	3.18280771247	3.18280771247	3.18280771247	3.18280771247	3.18280771247	3.18280771247	3.18280771247	3.18280771247	3.18280771247	3.18280771247	3.18280771247	7.46943955932	7.46943955932	7.46943955932	7.46943955932
tube_1	3.74924473034	3.74924473034	3.74924473034	3.74924473034	3.74924473034	3.74924473034	3.74924473034	3.74924473034	3.74924473034	3.74924473034	3.74924473034	3.74924473034	3.74924473034	3.74924473034	3.74924473034	3.74924473034	3.74924473034	3.74924473034	3.74924473034	3.74924473034	3.74924473034	3.74924473034	3.74924473034	3.74924473034	3.74924473034	3.74924473034	3.74924473034	3.74924473034	3.74924473034	3.74924473034	3.74924473034	3.74924473034	3.74924473034	3.74924473034	3.74924473034	3.74924473034	3.74924473034	3.74924473034	3.74924473034	3.74924473034	3.74924473034	3.74924473034	3.74924473034	3.74924473034	3.74924473034	3.74924473034	3.74924473034	3.74924473034	3.74924473034
tube_2	2.02062275576	2.02062275576	2.02062275576	2.02062275576	2.02062275576	2.02062275576	2.02062275576	2.02062275576	2.02062275576	2.02062275576	2.02062275576	2.02062275576	2.02062275576	2.02062275576	2.02062275576	2.02062275576	2.02062275576	2.02062275576	2.02062275576	2.02062275576	2.02062275576	2.02062275576	2.02062275576	2.02062275576	2.02062275576	2.02062275576	3.73782752454	3.73782752454	3.73782752454	3.73782752454	3.73782752454	3.73782752454	3.73782752454	3.73782752454	3.73782752454	3.73782752454	3.73782752454	3.73782752454	3.73782752454	3.73782752454	3.73782752454	3.73782752454	3.73782752454	3.73782752454	3.73782752454	13.451545183	13.451545183	13.451545183	13.451545183
tube_3	1.92532233475	1.92532233475	1.92532233475	1.92532233475	1.92532233475	1.92532233475	1.92532233475	1.92532233475	1.92532233475	1.92532233475	1.92532233475	1.92532233475	1.92532233475	1.92532233475	1.92532233475	1.92532233475	1.92532233475	1.92532233475	1.92532233475	1.92532233475	1.92532233475	1.92532233475	1.92532233475	1.92532233475	1.92532233475	1.92532233475	3.04955767237	3.04955767237	3.04955767237	3.04955767237	3.04955767237	3.04955767237	3.04955767237	3.04955767237	4.67543305934	4.67543305934	4.67543305934	4.67543305934	4.67543305934	4.67543305934	4.67543305934	4.67543305934	4.67543305934	4.67543305934	4.67543305934	4.67543305934	4.67543305934	4.67543305934	4.67543305934
tube_4	1.6916135246	1.6916135246	1.6916135246	1.6916135246	1.6916135246	1.6916135246	1.6916135246	1.6916135246	1.6916135246	1.6916135246	1.6916135246	1.6916135246	1.6916135246	1.6916135246	1.6916135246	1.6916135246	1.6916135246	1.6916135246	1.6916135246	1.6916135246	1.6916135246	1.6916135246	1.6916135246	1.6916135246	1.6916135246	1.6916135246	1.6916135246	1.6916135246	1.6916135246	4.17825342696	4.17825342696	4.17825342696	4.17825342696	4.17825342696	4.17825342696	4.17825342696	4.17825342696	4.17825342696	4.17825342696	4.17825342696	4.17825342696	4.17825342696	4.17825342696	4.17825342696	4.17825342696	13.1665001334	13.1665001334	13.1665001334	13.1665001334
tube_5	2.0372174783	2.0372174783	2.0372174783	2.0372174783	2.0372174783	2.0372174783	2.0372174783	2.0372174783	2.0372174783	2.0372174783	2.0372174783	2.0372174783	2.0372174783	2.0372174783	2.0372174783	2.0372174783	2.0372174783	2.0372174783	2.0372174783	2.0372174783	2.0372174783	2.0372174783	2.0372174783	2.0372174783	2.0372174783	2.0372174783	2.0372174783	2.0372174783	2.0372174783	2.0372174783	2.0372174783	2.0372174783	2.0372174783	2.0372174783	2.0372174783	2.0372174783	2.0372174783	2.0372174783	2.0372174783	2.0372174783	2.0372174783	2.0372174783	2.0372174783	2.0372174783	2.0372174783	15.5592433685	15.5592433685	15.5592433685	15.5592433685
tube_6	2.07973541552	2.07973541552	2.07973541552	2.07973541552	2.07973541552	2.07973541552	2.07973541552	2.07973541552	2.07973541552	2.07973541552	2.07973541552	2.07973541552	2.07973541552	2.07973541552	2.07973541552	2.07973541552	2.07973541552	2.07973541552	2.07973541552	2.07973541552	2.07973541552	2.07973541552	2.07973541552	2.07973541552	2.07973541552	2.07973541552	2.07973541552	2.07973541552	2.07973541552	2.07973541552	2.07973541552	2.07973541552	2.07973541552	2.07973541552	2.07973541552	2.07973541552	2.07973541552	2.07973541552	2.07973541552	2.07973541552	2.07973541552	2.07973541552	2.07973541552	2.07973541552	2.07973541552	9.92797856073	9.92797856073	9.92797856073	9.92797856073
tube_7	6.82060634935	6.82060634935	6.82060634935	6.82060634935	6.82060634935	6.82060634935	6.82060634935	6.82060634935	6.82060634935	6.82060634935	6.82060634935	6.82060634935	6.82060634935	6.82060634935	6.82060634935	6.82060634935	6.82060634935	6.82060634935	6.82060634935	6.82060634935	6.82060634935	6.82060634935	6.82060634935	6.82060634935	6.82060634935	6.82060634935	6.82060634935	6.82060634935	6.82060634935	6.82060634935	6.82060634935	6.82060634935	6.82060634935	6.82060634935	6.82060634935	6.82060634935	6.82060634935	6.82060634935	6.82060634935	6.82060634935	6.82060634935	6.82060634935	6.82060634935	6.82060634935	6.82060634935	6.82060634935	6.82060634935	6.82060634935	6.82060634935
tube_8	1.70751706862	1.70751706862	1.70751706862	1.70751706862	1.70751706862	1.70751706862	1.70751706862	1.70751706862	1.70751706862	1.70751706862	1.70751706862	1.70751706862	1.70751706862	1.70751706862	1.70751706862	1.70751706862	1.70751706862	1.70751706862	1.70751706862	1.70751706862	1.70751706862	1.70751706862	1.70751706862	1.70751706862	1.70751706862	3.55931594427	3.55931594427	3.55931594427	3.55931594427	3.55931594427	3.55931594427	3.55931594427	3.55931594427	3.55931594427	3.55931594427	3.55931594427	3.55931594427	3.55931594427	3.55931594427	3.55931594427	3.55931594427	3.55931594427	3.55931594427	3.55931594427	3.55931594427	13.9587708071	13.9587708071	13.9587708071	13.9587708071
tube_9	1.54820874158	1.54820874158	1.54820874158	1.54820874158	1.54820874158	1.54820874158	1.54820874158	1.54820874158	1.54820874158	1.54820874158	1.54820874158	1.54820874158	1.54820874158	1.54820874158	1.54820874158	1.54820874158	1.54820874158	1.54820874158	1.54820874158	1.54820874158	1.54820874158	1.54820874158	1.54820874158	3.05294161616	3.05294161616	3.05294161616	3.05294161616	3.05294161616	3.05294161616	3.05294161616	3.05294161616	3.05294161616	3.05294161616	3.05294161616	3.05294161616	3.05294161616	3.05294161616	3.05294161616	3.05294161616	3.05294161616	3.05294161616	3.05294161616	3.05294161616	3.05294161616	3.05294161616	11.6834949889	11.6834949889	11.6834949889	11.6834949889
chip_1	1.66878720325	1.66878720325	1.66878720325	1.66878720325	1.66878720325	1.66878720325	1.66878720325	1.66878720325	1.66878720325	1.66878720325	1.66878720325	1.66878720325	1.66878720325	1.66878720325	1.66878720325	1.66878720325	1.66878720325	1.66878720325	1.66878720325	1.66878720325	1.66878720325	1.66878720325	1.66878720325	1.66878720325	3.14901362572	3.14901362572	3.14901362572	3.14901362572	3.14901362572	3.14901362572	3.14901362572	3.14901362572	3.14901362572	3.14901362572	3.14901362572	3.14901362572	3.14901362572	3.14901362572	3.14901362572	3.14901362572	3.14901362572	3.14901362572	3.14901362572	3.14901362572	3.14901362572	8.55459763955	8.55459763955	8.55459763955	8.55459763955
chip_2	2.04018502983	2.04018502983	2.04018502983	2.04018502983	2.04018502983	2.04018502983	2.04018502983	2.04018502983	2.04018502983	2.04018502983	2.04018502983	2.04018502983	2.04018502983	2.04018502983	2.04018502983	2.04018502983	2.04018502983	2.04018502983	2.04018502983	2.04018502983	2.04018502983	2.04018502983	2.04018502983	3.0810028139	3.0810028139	3.0810028139	3.0810028139	3.0810028139	3.0810028139	3.0810028139	3.0810028139	3.0810028139	3.0810028139	3.0810028139	3.0810028139	3.0810028139	3.0810028139	3.0810028139	3.0810028139	3.0810028139	3.0810028139	3.0810028139	3.0810028139	3.0810028139	7.61582326798	7.61582326798	7.61582326798	7.61582326798	7.61582326798
chip_3	1.85677628292	1.85677628292	1.85677628292	1.85677628292	1.85677628292	1.85677628292	1.85677628292	1.85677628292	1.85677628292	1.85677628292	1.85677628292	1.85677628292	1.85677628292	1.85677628292	1.85677628292	1.85677628292	1.85677628292	1.85677628292	1.85677628292	1.85677628292	1.85677628292	1.85677628292	1.85677628292	2.81025296397	2.81025296397	2.81025296397	2.81025296397	2.81025296397	2.81025296397	2.81025296397	2.81025296397	2.81025296397	2.81025296397	2.81025296397	2.81025296397	2.81025296397	2.81025296397	2.81025296397	2.81025296397	2.81025296397	2.81025296397	2.81025296397	2.81025296397	2.81025296397	7.5167029938	7.5167029938	7.5167029938	7.5167029938	7.5167029938
chip_4	2.03510044173	2.03510044173	2.03510044173	2.03510044173	2.03510044173	2.03510044173	2.03510044173	2.03510044173	2.03510044173	2.03510044173	2.03510044173	2.03510044173	2.03510044173	2.03510044173	2.03510044173	2.03510044173	2.03510044173	2.03510044173	2.03510044173	2.03510044173	2.03510044173	2.03510044173	2.03510044173	2.03510044173	3.3477690379	3.3477690379	3.3477690379	3.3477690379	3.3477690379	3.3477690379	3.3477690379	3.3477690379	3.3477690379	3.3477690379	3.3477690379	3.3477690379	3.3477690379	3.3477690379	3.3477690379	3.3477690379	3.3477690379	3.3477690379	3.3477690379	3.98119075926	3.98119075926	8.00332779841	8.00332779841	8.00332779841	8.00332779841
chip_5	1.86180244847	1.86180244847	1.86180244847	1.86180244847	1.86180244847	1.86180244847	1.86180244847	1.86180244847	1.86180244847	1.86180244847	1.86180244847	1.86180244847	1.86180244847	1.86180244847	1.86180244847	1.86180244847	1.86180244847	1.86180244847	1.86180244847	1.86180244847	1.86180244847	1.86180244847	1.86180244847	1.86180244847	2.96925294706	2.96925294706	2.96925294706	2.96925294706	2.96925294706	2.96925294706	2.96925294706	2.96925294706	2.96925294706	2.96925294706	2.96925294706	2.96925294706	2.96925294706	2.96925294706	3.44642351844	3.44642351844	3.44642351844	3.44642351844	3.44642351844	3.44642351844	3.44642351844	4.71546485449	4.71546485449	4.71546485449	4.71546485449
chip_6	1.97780473703	1.97780473703	1.97780473703	1.97780473703	1.97780473703	1.97780473703	1.97780473703	1.97780473703	1.97780473703	1.97780473703	1.97780473703	1.97780473703	1.97780473703	1.97780473703	1.97780473703	1.97780473703	1.97780473703	1.97780473703	1.97780473703	1.97780473703	1.97780473703	1.97780473703	1.97780473703	1.97780473703	3.15753778878	3.15753778878	3.15753778878	3.15753778878	3.15753778878	3.15753778878	3.15753778878	3.15753778878	3.15753778878	3.15753778878	3.15753778878	3.15753778878	3.15753778878	3.15753778878	3.15753778878	3.15753778878	3.15753778878	3.15753778878	3.15753778878	3.15753778878	3.15753778878	7.82939049238	7.82939049238	7.82939049238	7.82939049238
chip_7	2.04075076766	2.04075076766	2.04075076766	2.04075076766	2.04075076766	2.04075076766	2.04075076766	2.04075076766	2.04075076766	2.04075076766	2.04075076766	2.04075076766	2.04075076766	2.04075076766	2.04075076766	2.04075076766	2.04075076766	2.04075076766	2.04075076766	2.04075076766	2.04075076766	2.04075076766	2.04075076766	2.04075076766	3.34313125997	3.34313125997	3.34313125997	3.34313125997	3.34313125997	3.34313125997	3.34313125997	3.34313125997	3.34313125997	3.34313125997	3.34313125997	3.34313125997	3.34313125997	3.34313125997	3.34313125997	3.34313125997	3.34313125997	3.34313125997	3.34313125997	3.34313125997	3.34313125997	5.88278781119	5.88278781119	5.88278781119	5.88278781119
chip_8	2.01796338828	2.01796338828	2.01796338828	2.01796338828	2.01796338828	2.01796338828	2.01796338828	2.01796338828	2.01796338828	2.01796338828	2.01796338828	2.01796338828	2.01796338828	2.01796338828	2.01796338828	2.01796338828	2.01796338828	2.01796338828	2.01796338828	2.01796338828	2.01796338828	2.01796338828	2.01796338828	2.01796338828	2.01796338828	3.4790658842	3.4790658842	3.4790658842	3.4790658842	3.4790658842	3.4790658842	3.4790658842	3.4790658842	3.4790658842	3.4790658842	3.4790658842	3.4790658842	3.4790658842	3.4790658842	3.4790658842	3.4790658842	3.4790658842	3.4790658842	3.4790658842	3.4790658842	7.60738173155	7.60738173155	7.60738173155	7.60738173155
mica_10_1	1.93508910548	1.93508910548	1.93508910548	1.93508910548	1.93508910548	1.93508910548	1.93508910548	1.93508910548	1.93508910548	1.93508910548	1.93508910548	1.93508910548	1.93508910548	1.93508910548	1.93508910548	1.93508910548	1.93508910548	1.93508910548	1.93508910548	1.93508910548	1.93508910548	1.93508910548	1.93508910548	3.14661353792	3.14661353792	3.14661353792	3.14661353792	3.14661353792	3.14661353792	3.14661353792	3.14661353792	3.14661353792	3.14661353792	3.14661353792	3.14661353792	3.14661353792	3.14661353792	3.14661353792	3.14661353792	3.14661353792	3.14661353792	3.14661353792	3.14661353792	3.14661353792	3.14661353792	7.08614015282	7.08614015282	7.08614015282	7.08614015282
mica_10_2	1.936430872	1.936430872	1.936430872	1.936430872	1.936430872	1.936430872	1.936430872	1.936430872	1.936430872	1.936430872	1.936430872	1.936430872	1.936430872	1.936430872	1.936430872	1.936430872	1.936430872	1.936430872	1.936430872	1.936430872	1.936430872	1.936430872	1.936430872	1.936430872	1.936430872	1.936430872	3.25622411751	3.25622411751	3.25622411751	3.25622411751	3.25622411751	3.25622411751	3.25622411751	3.25622411751	3.25622411751	3.25622411751	3.25622411751	3.25622411751	3.25622411751	3.25622411751	3.25622411751	3.25622411751	3.25622411751	3.25622411751	3.25622411751	5.82113307929	5.82113307929	5.82113307929	5.82113307929
mica_10_3	1.8986842419	1.8986842419	1.8986842419	1.8986842419	1.8986842419	1.8986842419	1.8986842419	1.8986842419	1.8986842419	1.8986842419	1.8986842419	1.8986842419	1.8986842419	1.8986842419	1.8986842419	1.8986842419	1.8986842419	1.8986842419	1.8986842419	1.8986842419	1.8986842419	1.8986842419	1.8986842419	3.0565411709	3.0565411709	3.0565411709	3.0565411709	3.0565411709	3.0565411709	3.0565411709	3.0565411709	3.0565411709	3.0565411709	3.0565411709	3.0565411709	3.0565411709	3.0565411709	3.0565411709	3.0565411709	3.0565411709	3.0565411709	3.0565411709	3.0565411709	3.86990995995	3.86990995995	8.20327503968	8.20327503968	8.20327503968	8.20327503968
mica_10_4	1.77854810994	1.77854810994	1.77854810994	1.77854810994	1.77854810994	1.77854810994	1.77854810994	1.77854810994	1.77854810994	1.77854810994	1.77854810994	1.77854810994	1.77854810994	1.77854810994	1.77854810994	1.77854810994	1.77854810994	1.77854810994	1.77854810994	1.77854810994	1.77854810994	1.77854810994	1.77854810994	3.06141791287	3.06141791287	3.06141791287	3.06141791287	3.06141791287	3.06141791287	3.06141791287	3.06141791287	3.06141791287	3.06141791287	3.06141791287	3.06141791287	3.06141791287	3.06141791287	3.06141791287	3.06141791287	3.06141791287	3.06141791287	3.06141791287	3.06141791287	3.06141791287	3.06141791287	8.31548263083	8.31548263083	8.31548263083	8.31548263083
mica_10_5	2.09028549257	2.09028549257	2.09028549257	2.09028549257	2.09028549257	2.09028549257	2.09028549257	2.09028549257	2.09028549257	2.09028549257	2.09028549257	2.09028549257	2.09028549257	2.09028549257	2.09028549257	2.09028549257	2.09028549257	2.09028549257	2.09028549257	2.09028549257	2.09028549257	2.09028549257	2.09028549257	2.09028549257	3.47882474208	3.47882474208	3.47882474208	3.47882474208	3.47882474208	3.47882474208	3.47882474208	3.47882474208	3.47882474208	3.47882474208	3.47882474208	3.47882474208	3.47882474208	3.47882474208	3.47882474208	3.47882474208	3.47882474208	4.55042091149	4.55042091149	4.55042091149	4.55042091149	7.35079353199	7.35079353199	7.35079353199	7.35079353199
mica_10_6	1.88086982058	1.88086982058	1.88086982058	1.88086982058	1.88086982058	1.88086982058	1.88086982058	1.88086982058	1.88086982058	1.88086982058	1.88086982058	1.88086982058	1.88086982058	1.88086982058	1.88086982058	1.88086982058	1.88086982058	1.88086982058	1.88086982058	1.88086982058	1.88086982058	1.88086982058	1.88086982058	1.88086982058	3.41929761469	3.41929761469	3.41929761469	3.41929761469	3.41929761469	3.41929761469	3.41929761469	3.41929761469	3.41929761469	3.41929761469	3.41929761469	3.41929761469	3.41929761469	3.41929761469	3.41929761469	3.41929761469	3.41929761469	3.41929761469	3.41929761469	3.41929761469	3.41929761469	7.6544567988	7.6544567988	7.6544567988	7.6544567988
mica_10_7	1.97629731103	1.97629731103	1.97629731103	1.97629731103	1.97629731103	1.97629731103	1.97629731103	1.97629731103	1.97629731103	1.97629731103	1.97629731103	1.97629731103	1.97629731103	1.97629731103	1.97629731103	1.97629731103	1.97629731103	1.97629731103	1.97629731103	1.97629731103	1.97629731103	1.97629731103	1.97629731103	3.20250317306	3.20250317306	3.20250317306	3.20250317306	3.20250317306	3.20250317306	3.20250317306	3.20250317306	3.20250317306	3.20250317306	3.20250317306	3.20250317306	3.20250317306	3.20250317306	3.20250317306	3.20250317306	3.20250317306	3.20250317306	3.20250317306	3.20250317306	3.20250317306	3.20250317306	8.09650905491	8.09650905491	8.09650905491	8.09650905491
mica_20_1	1.90237280951	1.90237280951	1.90237280951	1.90237280951	1.90237280951	1.90237280951	1.90237280951	1.90237280951	1.90237280951	1.90237280951	1.90237280951	1.90237280951	1.90237280951	1.90237280951	1.90237280951	1.90237280951	1.90237280951	1.90237280951	1.90237280951	1.90237280951	1.90237280951	1.90237280951	1.90237280951	3.06269138558	3.06269138558	3.06269138558	3.06269138558	3.06269138558	3.06269138558	3.06269138558	3.06269138558	3.06269138558	3.06269138558	3.06269138558	3.06269138558	3.06269138558	3.06269138558	3.53889755788	3.53889755788	3.53889755788	3.53889755788	3.53889755788	3.53889755788	3.53889755788	3.53889755788	7.91780205252	7.91780205252	7.91780205252	7.91780205252
mica_20_2	2.06193663759	2.06193663759	2.06193663759	2.06193663759	2.06193663759	2.06193663759	2.06193663759	2.06193663759	2.06193663759	2.06193663759	2.06193663759	2.06193663759	2.06193663759	2.06193663759	2.06193663759	2.06193663759	2.06193663759	2.06193663759	2.06193663759	2.06193663759	2.06193663759	2.06193663759	2.06193663759	2.06193663759	3.39332591117	3.39332591117	3.39332591117	3.39332591117	3.39332591117	3.39332591117	3.39332591117	3.39332591117	3.39332591117	3.39332591117	3.39332591117	3.39332591117	3.39332591117	3.39332591117	3.39332591117	3.39332591117	3.39332591117	3.39332591117	3.39332591117	3.39332591117	5.86243491152	5.86243491152	5.86243491152	5.86243491152	5.86243491152
mica_20_3	1.95111660417	1.95111660417	1.95111660417	1.95111660417	1.95111660417	1.95111660417	1.95111660417	1.95111660417	1.95111660417	1.95111660417	1.95111660417	1.95111660417	1.95111660417	1.95111660417	1.95111660417	1.95111660417	1.95111660417	1.95111660417	1.95111660417	1.95111660417	1.95111660417	1.95111660417	1.95111660417	1.95111660417	3.29299426643	3.29299426643	3.29299426643	3.29299426643	3.29299426643	3.29299426643	3.29299426643	3.29299426643	3.29299426643	3.29299426643	3.29299426643	3.29299426643	3.29299426643	3.29299426643	3.29299426643	3.29299426643	3.29299426643	3.29299426643	3.29299426643	3.87904093361	3.87904093361	7.81908613129	7.81908613129	7.81908613129	7.81908613129
mica_20_4	2.105846093	2.105846093	2.105846093	2.105846093	2.105846093	2.105846093	2.105846093	2.105846093	2.105846093	2.105846093	2.105846093	2.105846093	2.105846093	2.105846093	2.105846093	2.105846093	2.105846093	2.105846093	2.105846093	2.105846093	2.105846093	2.105846093	2.105846093	2.105846093	3.22075741027	3.22075741027	3.22075741027	3.22075741027	3.22075741027	3.22075741027	3.22075741027	3.88011658123	3.88011658123	3.88011658123	3.88011658123	3.88011658123	3.88011658123	3.88011658123	3.88011658123	3.88011658123	3.88011658123	3.88011658123	3.88011658123	3.88011658123	3.88011658123	7.97674412262	7.97674412262	7.97674412262	7.97674412262
mica_20_5	2.04797769117	2.04797769117	2.04797769117	2.04797769117	2.04797769117	2.04797769117	2.04797769117	2.04797769117	2.04797769117	2.04797769117	2.04797769117	2.04797769117	2.04797769117	2.04797769117	2.04797769117	2.04797769117	2.04797769117	2.04797769117	2.04797769117	2.04797769117	2.04797769117	2.04797769117	2.04797769117	2.04797769117	3.34707296127	3.34707296127	3.34707296127	3.34707296127	3.34707296127	3.34707296127	3.34707296127	3.34707296127	3.34707296127	3.34707296127	3.34707296127	3.34707296127	3.34707296127	3.34707296127	3.34707296127	3.34707296127	3.34707296127	3.34707296127	3.34707296127	3.34707296127	3.34707296127	7.84623203191	7.84623203191	7.84623203191	7.84623203191
mica_20_6	1.94638890282	1.94638890282	1.94638890282	1.94638890282	1.94638890282	1.94638890282	1.94638890282	1.94638890282	1.94638890282	1.94638890282	1.94638890282	1.94638890282	1.94638890282	1.94638890282	1.94638890282	1.94638890282	1.94638890282	1.94638890282	1.94638890282	1.94638890282	1.94638890282	1.94638890282	1.94638890282	3.13181718503	3.13181718503	3.13181718503	3.13181718503	3.13181718503	3.13181718503	3.13181718503	3.13181718503	3.13181718503	3.13181718503	3.13181718503	3.13181718503	3.13181718503	3.13181718503	3.13181718503	3.13181718503	3.13181718503	3.13181718503	3.13181718503	3.13181718503	3.13181718503	3.13181718503	7.89697432601	7.89697432601	7.89697432601	7.89697432601
mica_30_1	1.99889127194	1.99889127194	1.99889127194	1.99889127194	1.99889127194	1.99889127194	1.99889127194	1.99889127194	1.99889127194	1.99889127194	1.99889127194	1.99889127194	1.99889127194	1.99889127194	1.99889127194	1.99889127194	1.99889127194	1.99889127194	1.99889127194	1.99889127194	1.99889127194	1.99889127194	1.99889127194	3.1799410038	3.1799410038	3.1799410038	3.1799410038	3.1799410038	3.1799410038	3.1799410038	3.1799410038	3.1799410038	3.1799410038	3.1799410038	3.1799410038	3.1799410038	3.1799410038	3.1799410038	3.1799410038	3.1799410038	3.1799410038	3.1799410038	3.1799410038	3.1799410038	3.1799410038	7.17361341122	7.17361341122	7.17361341122	7.17361341122
mica_30_2	2.00180299488	2.00180299488	2.00180299488	2.00180299488	2.00180299488	2.00180299488	2.00180299488	2.00180299488	2.00180299488	2.00180299488	2.00180299488	2.00180299488	2.00180299488	2.00180299488	2.00180299488	2.00180299488	2.00180299488	2.00180299488	2.00180299488	2.00180299488	2.00180299488	3.38674648994	3.38674648994	3.38674648994	3.38674648994	3.38674648994	3.38674648994	3.38674648994	3.38674648994	3.38674648994	3.38674648994	3.38674648994	3.38674648994	3.38674648994	3.38674648994	3.38674648994	3.38674648994	3.38674648994	3.38674648994	3.38674648994	3.38674648994	3.38674648994	3.38674648994	3.38674648994	3.38674648994	7.84514438858	7.84514438858	7.84514438858	7.84514438858
mica_30_3	2.08840280279	2.08840280279	2.08840280279	2.08840280279	2.08840280279	2.08840280279	2.08840280279	2.08840280279	2.08840280279	2.08840280279	2.08840280279	2.08840280279	2.08840280279	2.08840280279	2.08840280279	2.08840280279	2.08840280279	2.08840280279	2.08840280279	2.08840280279	2.08840280279	2.08840280279	2.08840280279	2.08840280279	3.35380776906	3.35380776906	3.35380776906	3.35380776906	3.35380776906	3.35380776906	3.35380776906	3.35380776906	3.35380776906	3.35380776906	3.35380776906	3.35380776906	3.35380776906	3.35380776906	3.35380776906	3.35380776906	3.35380776906	3.35380776906	3.35380776906	3.7287704891	3.7287704891	7.54436774029	7.54436774029	7.54436774029	7.54436774029
mica_30_4	1.525518843	1.525518843	1.525518843	1.525518843	1.525518843	2.35283475447	2.35283475447	2.35283475447	2.35283475447	2.35283475447	2.35283475447	2.35283475447	2.35283475447	2.35283475447	2.35283475447	2.35283475447	2.35283475447	2.35283475447	2.35283475447	2.35283475447	2.35283475447	2.35283475447	2.35283475447	2.35283475447	3.54159686136	3.54159686136	3.54159686136	3.54159686136	3.54159686136	3.54159686136	3.54159686136	3.54159686136	3.54159686136	3.54159686136	3.54159686136	3.54159686136	3.54159686136	3.54159686136	3.54159686136	3.54159686136	3.54159686136	3.54159686136	3.54159686136	4.00443860278	4.00443860278	7.71036950366	7.71036950366	7.71036950366	7.71036950366
mica_30_5	1.97506481709	1.97506481709	1.97506481709	1.97506481709	1.97506481709	1.97506481709	1.97506481709	1.97506481709	1.97506481709	1.97506481709	1.97506481709	1.97506481709	1.97506481709	1.97506481709	1.97506481709	1.97506481709	1.97506481709	1.97506481709	1.97506481709	1.97506481709	1.97506481709	1.97506481709	1.97506481709	1.97506481709	3.84371135384	3.84371135384	3.84371135384	3.84371135384	3.84371135384	3.84371135384	3.84371135384	3.84371135384	3.84371135384	3.84371135384	3.84371135384	3.84371135384	3.84371135384	3.84371135384	3.84371135384	3.84371135384	3.84371135384	3.84371135384	3.84371135384	3.84371135384	3.84371135384	8.04448464319	8.04448464319	8.04448464319	8.04448464319
mica_30_6	1.94719855155	1.94719855155	1.94719855155	1.94719855155	1.94719855155	1.94719855155	1.94719855155	1.94719855155	1.94719855155	1.94719855155	1.94719855155	1.94719855155	1.94719855155	1.94719855155	1.94719855155	1.94719855155	1.94719855155	1.94719855155	1.94719855155	1.94719855155	1.94719855155	1.94719855155	1.94719855155	1.94719855155	3.25599842107	3.25599842107	3.25599842107	3.25599842107	3.25599842107	3.25599842107	3.25599842107	3.25599842107	3.25599842107	3.25599842107	3.25599842107	3.25599842107	3.25599842107	3.25599842107	3.25599842107	3.25599842107	3.25599842107	3.25599842107	3.25599842107	3.25599842107	7.3635425295	7.3635425295	7.3635425295	7.3635425295	7.3635425295
mica_30_7	2.0186628823	2.0186628823	2.0186628823	2.0186628823	2.0186628823	2.0186628823	2.0186628823	2.0186628823	2.0186628823	2.0186628823	2.0186628823	2.0186628823	2.0186628823	2.0186628823	2.0186628823	2.0186628823	2.0186628823	2.0186628823	2.0186628823	2.0186628823	2.0186628823	2.0186628823	2.0186628823	2.0186628823	3.15316354464	3.15316354464	3.15316354464	3.15316354464	3.15316354464	3.15316354464	3.15316354464	3.15316354464	3.15316354464	3.15316354464	3.15316354464	3.15316354464	3.15316354464	3.15316354464	3.15316354464	3.15316354464	3.15316354464	3.15316354464	3.15316354464	3.15316354464	7.08466678459	7.08466678459	7.08466678459	7.08466678459	7.08466678459
mica_30_8	1.9856343798	1.9856343798	1.9856343798	1.9856343798	1.9856343798	1.9856343798	1.9856343798	1.9856343798	1.9856343798	1.9856343798	1.9856343798	1.9856343798	1.9856343798	1.9856343798	1.9856343798	1.9856343798	1.9856343798	1.9856343798	1.9856343798	1.9856343798	1.9856343798	1.9856343798	1.9856343798	3.14421527939	3.14421527939	3.14421527939	3.14421527939	3.14421527939	3.14421527939	3.14421527939	3.14421527939	3.14421527939	3.14421527939	3.14421527939	3.14421527939	3.14421527939	3.14421527939	3.14421527939	3.14421527939	3.14421527939	3.14421527939	3.14421527939	3.14421527939	3.14421527939	3.14421527939	7.8087953319	7.8087953319	7.8087953319	7.8087953319
mica_30_9	2.12122844529	2.12122844529	2.12122844529	2.12122844529	2.12122844529	2.12122844529	2.12122844529	2.12122844529	2.12122844529	2.12122844529	2.12122844529	2.12122844529	2.12122844529	2.12122844529	2.12122844529	2.12122844529	2.12122844529	2.12122844529	2.12122844529	2.12122844529	2.12122844529	2.12122844529	2.12122844529	2.12122844529	3.19496471894	3.19496471894	3.19496471894	3.19496471894	3.19496471894	3.19496471894	3.19496471894	3.19496471894	3.19496471894	3.19496471894	3.19496471894	3.19496471894	3.19496471894	3.19496471894	3.19496471894	3.19496471894	3.19496471894	3.19496471894	3.19496471894	3.19496471894	3.19496471894	7.76992137576	7.76992137576	7.76992137576	7.76992137576
mica_30_10	2.04386513105	2.04386513105	2.04386513105	2.04386513105	2.04386513105	2.04386513105	2.04386513105	2.04386513105	2.04386513105	2.04386513105	2.04386513105	2.04386513105	2.04386513105	2.04386513105	2.04386513105	2.04386513105	2.04386513105	2.04386513105	2.04386513105	2.04386513105	2.04386513105	2.04386513105	2.04386513105	2.04386513105	3.61877146356	3.61877146356	3.61877146356	3.61877146356	3.61877146356	3.61877146356	3.61877146356	3.61877146356	3.61877146356	3.61877146356	3.61877146356	3.61877146356	3.61877146356	3.61877146356	3.61877146356	3.61877146356	3.61877146356	3.61877146356	3.61877146356	3.61877146356	3.61877146356	7.7575441366	7.7575441366	7.7575441366	7.7575441366
mica_30_11	2.09101005586	2.09101005586	2.09101005586	2.09101005586	2.09101005586	2.09101005586	2.09101005586	2.09101005586	2.09101005586	2.09101005586	2.09101005586	2.09101005586	2.09101005586	2.09101005586	2.09101005586	2.09101005586	2.09101005586	2.09101005586	2.09101005586	2.09101005586	2.09101005586	2.09101005586	2.09101005586	2.09101005586	3.372924441	3.372924441	3.372924441	3.372924441	3.372924441	3.372924441	3.372924441	3.372924441	3.372924441	3.372924441	3.372924441	3.372924441	3.372924441	3.372924441	3.372924441	3.372924441	3.372924441	3.372924441	3.372924441	3.372924441	7.7494826484	7.7494826484	7.7494826484	7.7494826484	7.7494826484
mica_30_12	1.96591371171	1.96591371171	1.96591371171	1.96591371171	1.96591371171	1.96591371171	1.96591371171	1.96591371171	1.96591371171	1.96591371171	1.96591371171	1.96591371171	1.96591371171	1.96591371171	1.96591371171	1.96591371171	1.96591371171	1.96591371171	1.96591371171	1.96591371171	1.96591371171	1.96591371171	1.96591371171	3.22075741027	3.22075741027	3.22075741027	3.22075741027	3.22075741027	3.22075741027	3.22075741027	3.22075741027	3.22075741027	3.22075741027	3.22075741027	3.22075741027	3.22075741027	3.22075741027	3.22075741027	3.22075741027	3.22075741027	3.22075741027	3.22075741027	3.22075741027	3.22075741027	3.22075741027	7.64385282032	7.64385282032	7.64385282032	7.64385282032
mica_30_13	1.93120323782	1.93120323782	1.93120323782	1.93120323782	1.93120323782	1.93120323782	1.93120323782	1.93120323782	1.93120323782	1.93120323782	1.93120323782	1.93120323782	1.93120323782	1.93120323782	1.93120323782	1.93120323782	1.93120323782	1.93120323782	1.93120323782	1.93120323782	1.93120323782	1.93120323782	1.93120323782	3.21986455048	3.21986455048	3.21986455048	3.21986455048	3.21986455048	3.21986455048	3.21986455048	3.21986455048	3.21986455048	3.21986455048	3.21986455048	3.21986455048	3.21986455048	3.21986455048	3.21986455048	3.21986455048	3.21986455048	2.12638082494	2.12638082494	2.12638082494	2.12638082494	2.12638082494	6.7472517877	6.7472517877	6.7472517877	6.7472517877
mica_40_1	2.03312652585	2.03312652585	2.03312652585	2.03312652585	2.03312652585	2.03312652585	2.03312652585	2.03312652585	2.03312652585	2.03312652585	2.03312652585	2.03312652585	2.03312652585	2.03312652585	2.03312652585	2.03312652585	2.03312652585	2.03312652585	2.03312652585	2.03312652585	2.03312652585	2.03312652585	2.03312652585	3.42380372662	3.42380372662	3.42380372662	3.42380372662	3.42380372662	3.42380372662	3.42380372662	3.42380372662	3.42380372662	3.42380372662	3.42380372662	3.42380372662	3.42380372662	3.42380372662	3.42380372662	3.42380372662	3.42380372662	3.42380372662	3.42380372662	3.42380372662	3.42380372662	3.42380372662	8.12799773455	8.12799773455	8.12799773455	8.12799773455
mica_40_2	2.01098176533	2.01098176533	2.01098176533	2.01098176533	2.01098176533	2.01098176533	2.01098176533	2.01098176533	2.01098176533	2.01098176533	2.01098176533	2.01098176533	2.01098176533	2.01098176533	2.01098176533	2.01098176533	2.01098176533	2.01098176533	2.01098176533	2.01098176533	2.01098176533	2.01098176533	2.01098176533	3.2508117185	3.2508117185	3.2508117185	3.2508117185	3.2508117185	3.2508117185	3.2508117185	3.2508117185	3.2508117185	3.2508117185	3.2508117185	3.2508117185	3.2508117185	3.2508117185	3.2508117185	3.2508117185	3.2508117185	3.2508117185	3.2508117185	3.2508117185	3.2508117185	3.2508117185	7.66082624559	7.66082624559	7.66082624559	7.66082624559
mica_40_3	1.98302106096	1.98302106096	1.98302106096	1.98302106096	1.98302106096	1.98302106096	1.98302106096	1.98302106096	1.98302106096	1.98302106096	1.98302106096	1.98302106096	1.98302106096	1.98302106096	1.98302106096	1.98302106096	1.98302106096	1.98302106096	1.98302106096	1.98302106096	1.98302106096	1.98302106096	1.98302106096	1.98302106096	3.41408741997	3.41408741997	3.41408741997	3.41408741997	3.41408741997	3.41408741997	3.41408741997	3.41408741997	3.41408741997	3.41408741997	3.41408741997	3.41408741997	3.41408741997	3.41408741997	3.41408741997	3.41408741997	3.41408741997	3.41408741997	3.41408741997	3.41408741997	3.41408741997	7.79689658871	7.79689658871	7.79689658871	7.79689658871
mica_40_4	1.89631679736	1.89631679736	1.89631679736	1.89631679736	1.89631679736	1.89631679736	1.89631679736	1.89631679736	1.89631679736	1.89631679736	1.89631679736	1.89631679736	1.89631679736	1.89631679736	1.89631679736	1.89631679736	1.89631679736	1.89631679736	2.95365229188	2.95365229188	2.95365229188	2.95365229188	2.95365229188	2.95365229188	2.95365229188	2.95365229188	2.95365229188	2.95365229188	2.95365229188	2.95365229188	2.95365229188	2.95365229188	2.95365229188	2.95365229188	3.55093757943	3.55093757943	3.55093757943	3.55093757943	3.55093757943	3.55093757943	3.55093757943	3.55093757943	3.55093757943	3.55093757943	3.55093757943	7.71892532054	7.71892532054	7.71892532054	7.71892532054
mica_40_5	2.00694349702	2.00694349702	2.00694349702	2.00694349702	2.00694349702	2.00694349702	2.00694349702	2.00694349702	2.00694349702	2.00694349702	2.00694349702	2.00694349702	2.00694349702	2.00694349702	2.00694349702	2.00694349702	2.00694349702	2.00694349702	2.00694349702	2.00694349702	2.00694349702	2.00694349702	2.00694349702	3.22321405151	3.22321405151	3.22321405151	3.22321405151	3.22321405151	3.22321405151	3.22321405151	3.22321405151	3.22321405151	3.22321405151	3.22321405151	3.22321405151	3.22321405151	3.22321405151	3.22321405151	3.22321405151	3.22321405151	3.22321405151	3.22321405151	3.22321405151	3.22321405151	3.22321405151	8.00832209174	8.00832209174	8.00832209174	8.00832209174
mica_40_6	2.01014559542	2.01014559542	2.01014559542	2.01014559542	2.01014559542	2.01014559542	2.01014559542	2.01014559542	2.01014559542	2.01014559542	2.01014559542	2.01014559542	2.01014559542	2.01014559542	2.01014559542	2.01014559542	2.01014559542	2.01014559542	2.01014559542	2.01014559542	2.01014559542	2.01014559542	2.01014559542	2.01014559542	3.19740168673	3.19740168673	3.19740168673	3.19740168673	3.19740168673	3.19740168673	3.19740168673	3.65178037117	3.65178037117	3.65178037117	3.65178037117	3.65178037117	3.65178037117	3.65178037117	3.65178037117	3.65178037117	3.65178037117	3.65178037117	3.65178037117	3.65178037117	3.65178037117	7.87074391155	7.87074391155	7.87074391155	7.87074391155
mica_40_7	1.99308052566	1.99308052566	1.99308052566	1.99308052566	1.99308052566	1.99308052566	1.99308052566	1.99308052566	1.99308052566	1.99308052566	1.99308052566	1.99308052566	1.99308052566	1.99308052566	1.99308052566	1.99308052566	1.99308052566	1.99308052566	1.99308052566	1.99308052566	1.99308052566	1.99308052566	1.99308052566	3.14247223954	3.14247223954	3.14247223954	3.14247223954	3.14247223954	3.14247223954	3.14247223954	3.14247223954	3.14247223954	3.14247223954	3.14247223954	3.14247223954	3.14247223954	3.14247223954	3.14247223954	3.14247223954	3.14247223954	3.14247223954	3.14247223954	3.14247223954	3.14247223954	7.64491255678	7.64491255678	7.64491255678	7.64491255678	7.64491255678
mica_40_8	1.98866463078	1.98866463078	1.98866463078	1.98866463078	1.98866463078	1.98866463078	1.98866463078	1.98866463078	1.98866463078	1.98866463078	1.98866463078	1.98866463078	1.98866463078	1.98866463078	1.98866463078	1.98866463078	1.98866463078	1.98866463078	1.98866463078	1.98866463078	1.98866463078	1.98866463078	1.98866463078	3.33179583896	3.33179583896	3.33179583896	3.33179583896	3.33179583896	3.33179583896	3.33179583896	3.33179583896	3.33179583896	3.33179583896	3.33179583896	3.33179583896	3.33179583896	3.33179583896	3.33179583896	3.33179583896	3.33179583896	3.33179583896	3.33179583896	3.33179583896	3.33179583896	3.33179583896	7.76992137576	7.76992137576	7.76992137576	7.76992137576
mica_40_9	1.96577744968	1.96577744968	1.96577744968	1.96577744968	1.96577744968	1.96577744968	1.96577744968	1.96577744968	1.96577744968	1.96577744968	1.96577744968	1.96577744968	1.96577744968	1.96577744968	1.96577744968	1.96577744968	1.96577744968	1.96577744968	1.96577744968	1.96577744968	1.96577744968	1.96577744968	1.96577744968	3.11255644472	3.11255644472	3.11255644472	3.11255644472	3.11255644472	3.11255644472	3.11255644472	3.11255644472	3.11255644472	3.11255644472	3.11255644472	3.11255644472	3.11255644472	3.11255644472	3.11255644472	3.11255644472	3.11255644472	3.11255644472	3.11255644472	3.11255644472	3.11255644472	7.36660557764	7.36660557764	7.36660557764	7.36660557764	7.36660557764
mica_50_1	1.96223795	1.96223795	1.96223795	1.96223795	1.96223795	1.96223795	1.96223795	1.96223795	1.96223795	1.96223795	1.96223795	1.96223795	1.96223795	1.96223795	1.96223795	1.96223795	1.96223795	1.96223795	1.96223795	1.96223795	1.96223795	1.96223795	1.96223795	1.96223795	3.06736531935	3.06736531935	3.06736531935	3.06736531935	3.06736531935	3.06736531935	3.06736531935	3.06736531935	3.06736531935	3.06736531935	3.06736531935	3.06736531935	3.06736531935	3.06736531935	3.06736531935	3.06736531935	3.06736531935	3.06736531935	3.06736531935	3.06736531935	7.47669146676	7.47669146676	7.47669146676	7.47669146676	7.47669146676
mica_50_2	2.07872656637	2.07872656637	2.07872656637	2.07872656637	2.07872656637	2.07872656637	2.07872656637	2.07872656637	2.07872656637	2.07872656637	2.07872656637	2.07872656637	2.07872656637	2.07872656637	2.07872656637	2.07872656637	2.07872656637	2.07872656637	2.07872656637	2.07872656637	2.07872656637	2.07872656637	2.07872656637	3.20583461371	3.20583461371	3.20583461371	3.20583461371	3.20583461371	3.20583461371	3.20583461371	3.20583461371	3.20583461371	3.20583461371	3.20583461371	3.20583461371	3.20583461371	3.20583461371	3.20583461371	3.20583461371	3.20583461371	3.20583461371	3.20583461371	3.20583461371	3.20583461371	3.20583461371	5.70766238415	5.70766238415	5.70766238415	5.70766238415
mica_50_3	1.93871401063	1.93871401063	1.93871401063	1.93871401063	1.93871401063	1.93871401063	1.93871401063	1.93871401063	1.93871401063	1.93871401063	1.93871401063	1.93871401063	1.93871401063	1.93871401063	1.93871401063	1.93871401063	1.93871401063	1.93871401063	1.93871401063	1.93871401063	1.93871401063	1.93871401063	1.93871401063	1.93871401063	3.18324897389	3.18324897389	3.18324897389	3.18324897389	3.18324897389	3.18324897389	3.18324897389	3.18324897389	3.18324897389	3.18324897389	3.18324897389	3.18324897389	3.18324897389	3.18324897389	3.18324897389	3.18324897389	3.18324897389	3.18324897389	3.18324897389	3.18324897389	7.62374571547	7.62374571547	7.62374571547	7.62374571547	7.62374571547
mica_50_4	2.0824761891	2.0824761891	2.0824761891	2.0824761891	2.0824761891	2.0824761891	2.0824761891	2.0824761891	2.0824761891	2.0824761891	2.0824761891	2.0824761891	2.0824761891	2.0824761891	2.0824761891	2.0824761891	2.0824761891	2.0824761891	2.0824761891	2.0824761891	2.0824761891	2.0824761891	2.0824761891	2.0824761891	3.63486050773	3.63486050773	3.63486050773	3.63486050773	3.63486050773	3.63486050773	3.63486050773	3.63486050773	3.63486050773	3.63486050773	3.63486050773	3.63486050773	3.63486050773	3.63486050773	3.63486050773	2.66234954888	2.66234954888	4.70730065235	4.70730065235	4.70730065235	4.70730065235	7.80284369222	7.80284369222	7.80284369222	7.80284369222
mica_50_5	2.0739771509	2.0739771509	2.0739771509	2.0739771509	2.0739771509	2.0739771509	2.0739771509	2.0739771509	2.0739771509	2.0739771509	2.0739771509	2.0739771509	2.0739771509	2.0739771509	2.0739771509	2.0739771509	2.0739771509	2.0739771509	2.0739771509	2.0739771509	2.0739771509	2.0739771509	2.0739771509	2.0739771509	2.0739771509	3.28774863065	3.28774863065	3.28774863065	3.28774863065	3.28774863065	3.28774863065	3.28774863065	3.28774863065	3.28774863065	3.28774863065	3.28774863065	3.28774863065	3.28774863065	3.28774863065	3.28774863065	3.28774863065	3.28774863065	3.28774863065	3.28774863065	7.54227628735	7.54227628735	7.54227628735	7.54227628735	7.54227628735
mica_50_6	1.99418603066	1.99418603066	1.99418603066	1.99418603066	1.99418603066	1.99418603066	1.99418603066	1.99418603066	1.99418603066	1.99418603066	1.99418603066	1.99418603066	1.99418603066	1.99418603066	1.99418603066	1.99418603066	1.99418603066	1.99418603066	1.99418603066	1.99418603066	1.99418603066	1.99418603066	1.99418603066	3.14857710999	3.14857710999	3.14857710999	3.14857710999	3.14857710999	3.14857710999	3.14857710999	3.14857710999	3.14857710999	3.14857710999	3.14857710999	3.14857710999	3.14857710999	3.14857710999	3.14857710999	3.14857710999	3.14857710999	3.14857710999	3.14857710999	3.14857710999	3.14857710999	3.14857710999	7.74142953755	7.74142953755	7.74142953755	7.74142953755
mica_100_1	1.62337916195	1.62337916195	1.62337916195	1.62337916195	2.12372946852	2.12372946852	2.12372946852	2.12372946852	2.12372946852	2.12372946852	2.12372946852	2.12372946852	2.12372946852	2.12372946852	2.12372946852	2.12372946852	2.12372946852	2.12372946852	2.12372946852	2.12372946852	2.12372946852	2.12372946852	2.12372946852	2.12372946852	3.46967371636	3.46967371636	3.46967371636	3.46967371636	3.46967371636	3.46967371636	3.46967371636	3.46967371636	3.46967371636	3.46967371636	3.46967371636	3.46967371636	3.46967371636	3.46967371636	3.46967371636	3.46967371636	3.46967371636	3.46967371636	3.46967371636	3.46967371636	6.14366691059	6.14366691059	6.14366691059	6.14366691059	6.14366691059
mica_100_2	1.96700414805	1.96700414805	1.96700414805	1.96700414805	1.96700414805	1.96700414805	1.96700414805	1.96700414805	1.96700414805	1.96700414805	1.96700414805	1.96700414805	1.96700414805	1.96700414805	1.96700414805	1.96700414805	1.96700414805	1.96700414805	1.96700414805	1.96700414805	1.96700414805	1.96700414805	1.96700414805	3.07588166254	3.07588166254	3.07588166254	3.07588166254	3.07588166254	3.07588166254	3.07588166254	3.07588166254	3.07588166254	3.07588166254	3.07588166254	3.07588166254	3.07588166254	3.07588166254	3.07588166254	3.07588166254	3.07588166254	3.07588166254	3.07588166254	3.07588166254	3.07588166254	3.07588166254	7.85330538999	7.85330538999	7.85330538999	7.85330538999
mica_100_3	1.8998690723	1.8998690723	1.8998690723	1.8998690723	1.8998690723	1.8998690723	1.8998690723	1.8998690723	1.8998690723	1.8998690723	1.8998690723	1.8998690723	1.8998690723	1.8998690723	1.8998690723	1.8998690723	1.8998690723	1.8998690723	1.8998690723	1.8998690723	1.8998690723	1.8998690723	1.8998690723	3.15272645365	3.15272645365	3.15272645365	3.15272645365	3.15272645365	3.15272645365	3.15272645365	3.15272645365	3.15272645365	3.15272645365	3.15272645365	3.15272645365	3.15272645365	3.15272645365	3.15272645365	3.15272645365	3.15272645365	3.15272645365	3.15272645365	3.15272645365	3.80105526171	3.80105526171	7.39064357865	7.39064357865	7.39064357865	7.39064357865
mica_100_4	1.95531358571	1.95531358571	1.95531358571	1.95531358571	1.95531358571	1.95531358571	1.95531358571	1.95531358571	1.95531358571	1.95531358571	1.95531358571	1.95531358571	1.95531358571	1.95531358571	1.95531358571	1.95531358571	1.95531358571	1.95531358571	1.95531358571	1.95531358571	1.95531358571	1.95531358571	1.95531358571	3.32741081979	3.32741081979	3.32741081979	3.32741081979	3.32741081979	3.32741081979	3.32741081979	3.32741081979	3.32741081979	3.32741081979	3.32741081979	3.32741081979	3.32741081979	3.32741081979	3.32741081979	3.32741081979	3.32741081979	3.32741081979	3.32741081979	3.32741081979	3.32741081979	3.32741081979	7.64279323076	7.64279323076	7.64279323076	7.64279323076
mica_100_5	2.09725167714	2.09725167714	2.09725167714	2.09725167714	2.09725167714	2.09725167714	2.09725167714	2.09725167714	2.09725167714	2.09725167714	2.09725167714	2.09725167714	2.09725167714	2.09725167714	2.09725167714	2.09725167714	2.09725167714	2.09725167714	2.09725167714	2.09725167714	2.09725167714	2.09725167714	2.09725167714	2.09725167714	3.41669152418	3.41669152418	3.41669152418	3.41669152418	3.41669152418	3.41669152418	3.41669152418	3.41669152418	3.41669152418	3.41669152418	3.41669152418	3.41669152418	3.41669152418	3.41669152418	3.41669152418	3.41669152418	3.41669152418	4.1413467417	4.1413467417	4.1413467417	4.1413467417	7.76776739474	7.76776739474	7.76776739474	7.76776739474
[truncated: 2,271 more columns]
