# Supplementary material for: High-throughput single-cell whole-genome amplification through centrifugal emulsification and eMDA
Source: Commun Biol. 2019 Apr 29;2:147. doi: 10.1038/s42003-019-0401-y (PMC6488574; doi:10.1038/s42003-019-0401-y)
Supplement: Supplementary file 6 — Supplementary Data 3 [file 42003_2019_401_MOESM6_ESM.xlsx]

## Sheet: panel a
	Ratio	MAD
bulk_1	0.89	0.1742
bulk_2	0.88	0.1774
chip_1	0.92	0.8646
chip_2	0.92	0.5685
chip_3	0.89	0.6254
chip_4	0.93	0.4817
chip_5	0.9	0.5889
chip_6	0.91	0.4655
chip_7	0.9	0.5301
chip_8	0.9	0.492
mica_100_1	0.72	0.4183
mica_100_2	0.53	0.3734
mica_100_3	0.56	0.3731
mica_100_4	0.55	0.3748
mica_100_5	0.63	0.415
mica_10_1	0.93	0.4152
mica_10_2	0.93	0.4207
mica_10_3	0.9	0.4252
mica_10_4	0.93	0.595
mica_10_5	0.9	0.512
mica_10_6	0.91	0.465
mica_10_7	0.89	0.4681
mica_20_1	0.86	0.3379
mica_20_2	0.89	0.4226
mica_20_3	0.89	0.4121
mica_20_4	0.88	0.4052
mica_20_5	0.9	0.4379
mica_20_6	0.86	0.3063
mica_30_1	0.83	0.3567
mica_30_10	0.86	0.4139
mica_30_11	0.84	0.4391
mica_30_12	0.87	0.3117
mica_30_13	0.79	0.3253
mica_30_2	0.82	0.3115
mica_30_3	0.83	0.3513
mica_30_4	0.84	0.3847
mica_30_5	0.85	0.4133
mica_30_6	0.88	0.4159
mica_30_7	0.85	0.3549
mica_30_8	0.83	0.3209
mica_30_9	0.81	0.3398
mica_40_1	0.83	0.3173
mica_40_2	0.85	0.2803
mica_40_3	0.85	0.3064
mica_40_4	0.78	0.3258
mica_40_5	0.88	0.2891
mica_40_6	0.88	0.4156
mica_40_7	0.78	0.2935
mica_40_8	0.76	0.3218
mica_40_9	0.84	0.2692
mica_50_1	0.74	0.4508
mica_50_2	0.85	0.2627
mica_50_3	0.79	0.3106
mica_50_4	0.8	0.4668
mica_50_5	0.74	0.3214
mica_50_6	0.82	0.2957
tube_1	0.96	1.2135
tube_2	0.9	1.075
tube_3	0.91	1.0655
tube_4	0.89	1.345
tube_5	0.87	1.415
tube_6	0.89	1.35
tube_7	0.9	1.71
tube_8	0.91	1.325
tube_9	0.91	1.0476

## Sheet: panel b
	50	100	150	200	250	300	350	400	450	500	550	600	650	700	750	800	850	900	950	1000
Bulk	0.42735	0.331163	0.31775	0.278575	0.274875	0.247825	0.250525	0.2362	0.23255	0.2162	0.2149	0.206562	0.20565	0.195163	0.19505	0.18405	0.18495	0.17755	0.177075	0.17365
Tube	3.19641	4.17334	2.54823	2.65236	2.09223	2.0947	1.84658	1.81845	1.66989	1.64305	1.57905	1.5313	1.47891	1.46262	1.40323	1.38564	1.33973	1.32943	1.27966	1.26574
eWGA	1.51356	1.23883	1.16889	1.01752	0.992631	0.892887	0.881988	0.805637	0.802163	0.745738	0.738706	0.696719	0.693125	0.654225	0.642388	0.624388	0.620825	0.602831	0.603731	0.569138
MiCA 10	1.3791	1.02879	0.978743	0.824893	0.813257	0.717464	0.711843	0.648971	0.650943	0.599764	0.595321	0.560075	0.561993	0.539996	0.5303	0.503311	0.506057	0.488043	0.482929	0.468268
MiCA 20	0.982842	0.73235	0.704467	0.596692	0.5963	0.531483	0.533417	0.50005	0.494733	0.464225	0.469108	0.440146	0.446825	0.428358	0.433933	0.415933	0.409233	0.399867	0.401117	0.3886
MiCA 30	0.911738	0.687244	0.660977	0.567571	0.565462	0.504942	0.507404	0.472004	0.470162	0.443173	0.438577	0.417637	0.420362	0.399944	0.399408	0.382823	0.387485	0.377285	0.372808	0.363256
MiCA 40	0.844417	0.632925	0.605822	0.514278	0.508339	0.458339	0.459178	0.418522	0.418922	0.392678	0.386706	0.367981	0.367439	0.352756	0.350878	0.333131	0.332856	0.319956	0.321089	0.311589
MiCA 50	0.817617	0.634771	0.622583	0.540404	0.542292	0.49095	0.49135	0.452042	0.455683	0.431158	0.424717	0.40255	0.411067	0.389721	0.390433	0.375979	0.3781	0.362258	0.35475	0.353667
MiCA 100	0.90813	0.71799	0.68576	0.5945	0.59584	0.54913	0.53727	0.50521	0.506	0.47114	0.46922	0.44534	0.44916	0.432565	0.42616	0.41743	0.4057	0.39996	0.39158	0.385455

## Sheet: panel d
	0	1
0	Bulk	1
1	Bulk	0.983607
2	MDA	0.295082
3	MDA	0.52459
4	MDA	0.52459
5	MDA	0.442623
6	MDA	0.42623
7	MDA	0.42623
8	MDA	0.131148
9	MDA	0.360656
10	MDA	0.639344
11	chip-eMDA	0.57377
12	chip-eMDA	0.754098
13	chip-eMDA	0.754098
14	chip-eMDA	0.803279
15	chip-eMDA	0.786885
16	chip-eMDA	0.836066
17	chip-eMDA	0.754098
18	chip-eMDA	0.803279
19	MiCA 10	0.754098
20	MiCA 10	0.803279
21	MiCA 10	0.803279
22	MiCA 10	0.754098
23	MiCA 10	0.803279
24	MiCA 10	0.737705
25	MiCA 10	0.770492
26	MiCA 20	0.836066
27	MiCA 20	0.737705
28	MiCA 20	0.770492
29	MiCA 20	0.852459
30	MiCA 20	0.786885
31	MiCA 20	0.918033
32	MiCA 30	0.868852
33	MiCA 30	0.868852
34	MiCA 30	0.901639
35	MiCA 30	0.786885
36	MiCA 30	0.819672
37	MiCA 30	0.836066
38	MiCA 30	0.918033
39	MiCA 30	0.803279
40	MiCA 30	0.885246
41	MiCA 30	0.737705
42	MiCA 30	0.819672
43	MiCA 30	0.901639
44	MiCA 30	0.918033
45	MiCA 40	0.786885
46	MiCA 40	0.918033
47	MiCA 40	0.885246
48	MiCA 40	0.918033
49	MiCA 40	0.885246
50	MiCA 40	0.786885
51	MiCA 40	0.918033
52	MiCA 40	0.803279
53	MiCA 40	0.885246
54	MiCA 50	0.803279
55	MiCA 50	0.868852
56	MiCA 50	0.901639
57	MiCA 50	0.754098
58	MiCA 50	0.918033
59	MiCA 50	0.885246
60	MiCA 100	0.786885
61	MiCA 100	0.852459
62	MiCA 100	0.934426
63	MiCA 100	0.918033
64	MiCA 100	0.852459

## Sheet: panel e
	cn.ratio	copy.number	cn.ratio	copy.number	cn.ratio	copy.number	cn.ratio	copy.number	cn.ratio	copy.number	cn.ratio	copy.number	cn.ratio	copy.number	cn.ratio	copy.number
3377	3.16689	3	3.1507	3	2.24388	3	3.33802	3	3.67145	3	3.93903	3	3.20642	3	2.97299	3
3378	2.91061	3	2.92326	3	2.56001	3	3.2135	3	3.06055	3	3.01525	3	3.38281	3	2.80765	3
3379	3.00586	3	3.20473	3	2.57861	3	3.08608	3	3.01905	3	3.13933	3	3.05025	3	3.07977	3
3380	3.0705	3	2.97861	3	2.54878	3	3.19453	3	2.87719	3	3.53469	3	3.50102	3	3.80468	3
3381	2.45943	3	2.72414	3	4.46529	3	2.97269	3	2.21728	3	2.84932	3	2.44621	3	3.49168	3
3382	3.08467	3	2.98226	3	2.48356	3	2.66879	3	2.51047	3	2.94335	3	2.77577	3	3.34334	3
3383	3.27369	3	3.08141	3	2.3591	3	2.74858	3	3.14086	3	3.22727	3	2.99512	3	2.93959	3
3384	2.44223	3	2.68068	3	3.04442	3	2.76273	3	2.22043	3	2.52375	3	2.95175	3	2.47089	3
3385	3.25765	3	3.12014	3	3.48656	3	3.61872	3	3.6675	3	3.56584	3	2.9245	3	3.09506	3
3386	3.00386	3	3.02693	3	2.44799	3	2.95515	3	4.04586	3	3.89351	3	3.58052	3	3.99229	3
3387	2.83026	3	2.75151	3	3.1097	3	2.83201	3	2.76309	3	2.60301	3	2.37802	3	3.35112	3
3388	2.65026	3	2.52748	3	3.56054	3	2.44105	3	2.96126	3	2.2647	2	2.82784	3	2.25683	2
3389	2.81168	3	2.66254	3	3.37136	3	2.95749	3	2.62752	3	2.30485	2	2.40063	3	2.5728	2
3390	2.58759	3	2.59502	3	3.19579	3	2.97	3	2.59949	3	2.14861	2	3.41374	3	2.36616	2
3391	2.44425	3	2.40163	3	2.69132	3	2.41827	2	3.21705	3	2.28086	2	2.6101	3	1.77824	2
3392	2.55896	3	2.52422	3	2.84478	3	2.30823	2	2.90799	3	2.52969	2	2.57784	3	1.85336	2
3393	2.71695	3	2.58185	3	2.79204	3	2.26425	2	3.18933	3	1.65343	2	2.84936	3	2.20257	2
3394	3.05103	3	2.93643	3	2.43751	3	2.07806	2	2.68824	3	3.22596	3	2.58828	3	2.96261	2
3395	2.65655	3	2.6163	3	2.39072	3	2.45398	2	2.08513	3	3.12969	3	2.05785	3	2.37902	2
3396	2.61479	3	2.42275	3	2.4131	3	2.42266	2	2.97619	3	2.38408	3	3.26493	3	2.15245	2
3397	3.24486	3	3.13257	3	3.22821	3	3.33162	3	2.88656	3	2.68131	3	2.60884	3	3.07416	3
3398	3.27366	3	3.01228	3	2.67142	3	3.57683	3	3.44186	3	3.14563	3	3.53031	3	2.773	3
3399	2.68554	3	3.00503	3	3.21796	3	2.72412	3	3.06932	3	3.11436	3	3.77438	3	4.23622	3
