# Supplementary material for: High-throughput single-cell whole-genome amplification through centrifugal emulsification and eMDA
Source: Commun Biol. 2019 Apr 29;2:147. doi: 10.1038/s42003-019-0401-y (PMC6488574; doi:10.1038/s42003-019-0401-y)
Supplement: Supplementary file 7 — Supplementary Data 4 [file 42003_2019_401_MOESM7_ESM.csv]

0.0	2.18292949138e-05	4.36585898275e-05	6.54878847413e-05	8.73171796551e-05	0.000109146474569	0.000130975769483	0.000152805064396	0.00017463435931	0.000196463654224	0.000218292949138	0.000240122244052	0.000261951538965	0.000283780833879	0.000305610128793	0.000327439423707	0.00034926871862	0.000371098013534	0.000392927308448	0.000414756603362	0.000436585898275	0.000458415193189	0.000480244488103	0.000502073783017	0.000523903077931	0.000545732372844	0.000567561667758	0.000589390962672	0.000611220257586	0.000633049552499	0.000654878847413	0.000676708142327	0.000698537437241	0.000720366732155	0.000742196027068	0.000764025321982	0.000785854616896	0.00080768391181	0.000829513206723	0.000851342501637	0.000873171796551	0.000895001091465	0.000916830386379	0.000938659681292	0.000960488976206	0.00098231827112	0.00100414756603	0.00102597686095	0.00104780615586	0.00106963545077
3.7888658176e-07	7.80351068612e-07	1.32081046052e-06	2.05812208658e-06	3.81461867999e-06	6.00221374604e-06	9.10633437101e-06	1.30412504095e-05	1.71077532039e-05	2.15771312096e-05	2.62701714498e-05	3.11921662329e-05	3.61395612011e-05	4.12728720111e-05	4.64890865967e-05	5.17984348408e-05	5.72778226339e-05	6.28122439735e-05	6.84288629187e-05	7.40878153433e-05	7.97855737689e-05	8.55101434241e-05	9.1289394054e-05	9.71508426252e-05	0.000103189739378	0.000109257916784	0.000115353258421	0.000121467650243	0.000127636017478	0.000133898224549	0.000140216876578	0.000146568337246	0.000152950489912	0.000159456116225	0.000165973384346	0.000172504410906	0.000179076360225	0.000185685351566	0.000192332795828	0.000199052560369	0.00020578255559	0.000212637082016	0.000219521594945	0.00022644279707	0.000233369643678	0.000240320479403	0.000247288248555	0.000254354796546	0.000261484139483	0.000268629357582
1.46754256635e-07	2.9461216961e-07	4.43915199122e-07	5.93476005396e-07	7.43300592178e-07	8.93227218277e-07	1.0434603698e-06	1.19387787859e-06	1.34445712857e-06	1.495396697e-06	1.64633626542e-06	1.79737240718e-06	1.94898263518e-06	2.1006894365e-06	2.25248734516e-06	2.40444388597e-06	2.55659593036e-06	2.70892375698e-06	2.86150510337e-06	3.01419706412e-06	3.16728074879e-06	3.32036443346e-06	3.47354780051e-06	3.62679397849e-06	3.78007156194e-06	3.93338601684e-06	4.0868857146e-06	4.24038541237e-06	4.39395885303e-06	4.54785884975e-06	4.70190086629e-06	4.85623515287e-06	5.0110378992e-06	5.16609604411e-06	5.32115418902e-06	5.47631201632e-06	5.63146984361e-06	5.78687760351e-06	5.94256393707e-06	6.098355419e-06	6.25440229951e-06	6.41074433061e-06	6.56711776718e-06	6.72355948067e-06	6.88003259962e-06	7.03676111717e-06	7.19352104018e-06	7.35037753651e-06	7.50748943144e-06	7.66460132637e-06
2.01941930821e-07	4.06491967481e-07	6.15127678207e-07	8.30130587096e-07	1.04644742534e-06	1.26324261153e-06	1.48035034618e-06	1.69837060601e-06	1.92265484319e-06	2.14783565871e-06	2.37437796874e-06	2.60330423272e-06	2.83295708215e-06	3.06386036569e-06	3.29580421145e-06	3.528054804e-06	3.76208223665e-06	3.99713917577e-06	4.23363965838e-06	4.48277778977e-06	4.73508716076e-06	4.98946793389e-06	5.24865000231e-06	5.50885772028e-06	5.772004038e-06	6.03924923935e-06	6.31120080582e-06	6.59037747578e-06	6.87133839708e-06	7.15366284568e-06	7.43865398903e-06	7.72531072782e-06	8.01259556892e-06	8.3006265556e-06	8.58930796982e-06	8.87947101832e-06	9.17206315181e-06	9.46558904123e-06	9.7656750458e-06	1.006806153e-05	1.03720382085e-05	1.06780913341e-05	1.09867511864e-05	1.12968946178e-05	1.16105548698e-05	1.19248479339e-05	1.22399897565e-05	1.25612116937e-05	1.28843231919e-05	1.32122321127e-05
2.95878430468e-07	5.99964559268e-07	9.19526475011e-07	1.241391598e-06	1.56984276833e-06	1.90259430586e-06	2.38577921457e-06	2.97590927009e-06	3.76913710229e-06	4.6917881634e-06	5.72079065662e-06	6.82794480408e-06	8.00230908601e-06	9.32079214143e-06	1.07336015353e-05	1.21976955878e-05	1.37062877081e-05	1.52491380651e-05	1.68699531864e-05	1.85603310057e-05	2.02811323129e-05	2.2041493875e-05	2.38422743315e-05	2.56875487462e-05	2.76093858206e-05	2.9547017594e-05	3.15002234483e-05	3.34808573648e-05	3.55021907388e-05	3.75772855288e-05	3.96658435294e-05	4.1776936439e-05	4.39207362359e-05	4.60975288898e-05	4.83056155613e-05	5.0567775661e-05	5.287146264e-05	5.52236505655e-05	5.75992421333e-05	5.99986180314e-05	6.24140286215e-05	6.48507905217e-05	6.73113045468e-05	6.98062947075e-05	7.23185583977e-05	7.4872231801e-05	7.74394726918e-05	8.00231388759e-05	8.26348394267e-05	8.52751191967e-05
2.71676644663e-07	5.64624895186e-07	8.758165208e-07	1.20028286277e-06	1.53318024184e-06	1.89148974837e-06	2.2670373238e-06	2.66523167586e-06	3.07756943095e-06	3.56371444756e-06	4.08601808781e-06	4.72672243223e-06	5.42706986904e-06	6.16781927067e-06	6.95740095077e-06	7.79546335722e-06	8.6919023344e-06	9.63005488948e-06	1.06477056492e-05	1.16945563927e-05	1.27810998884e-05	1.39022590679e-05	1.50656144498e-05	1.62599633451e-05	1.74829686753e-05	1.87417097178e-05	2.00499193587e-05	2.1399607202e-05	2.27911418005e-05	2.42274797918e-05	2.56882036189e-05	2.71780685494e-05	2.86932592339e-05	3.02342029577e-05	3.17864173295e-05	3.33829700748e-05	3.50060261825e-05	3.66432505616e-05	3.82981433564e-05	3.99693260908e-05	4.16503951104e-05	4.33457945764e-05	4.50581166689e-05	4.6794254735e-05	4.8575766291e-05	5.03862786653e-05	5.22099212099e-05	5.40429627798e-05	5.58882495433e-05	5.77493078429e-05
2.9218893928e-07	5.89349400273e-07	8.95891723904e-07	1.21614625322e-06	1.54166131922e-06	1.87166948548e-06	2.35186205354e-06	2.94581408033e-06	3.72126591628e-06	4.70543161316e-06	5.82077836805e-06	6.97779145489e-06	8.19593225216e-06	9.51260725632e-06	1.08711775915e-05	1.23652922796e-05	1.39012312313e-05	1.55575627288e-05	1.72618357824e-05	1.90258881445e-05	2.08097753636e-05	2.26454153553e-05	2.44996528722e-05	2.64103932577e-05	2.83816480318e-05	3.04072949133e-05	3.24718734423e-05	3.45636659167e-05	3.66653572131e-05	3.88002924441e-05	4.09593255829e-05	4.31283973629e-05	4.53507720255e-05	4.7622396049e-05	4.99162584483e-05	5.22239742041e-05	5.45384908914e-05	5.6880597807e-05	5.92769245909e-05	6.16914822275e-05	6.41183778121e-05	6.6554166509e-05	6.90133869755e-05	7.14893975286e-05	7.40001790063e-05	7.65425321984e-05	7.9107261723e-05	8.1693690273e-05	8.42983136603e-05	8.69113419247e-05
[truncated: 5,000 more columns]
